# Supplementary material for: Spatial transcriptomics analysis of esophageal squamous precancerous lesions and their progression to esophageal cancer
Source: Nat Commun. 2023 Aug 8;14:4779. doi: 10.1038/s41467-023-40343-5 (PMC10409784; doi:10.1038/s41467-023-40343-5)
Supplement: Supplementary file 4 — Source data [file 41467_2023_40343_MOESM4_ESM.xlsx]

## Sheet: Description
Source Data: The data presentation in graphs in the main manuscript and in the Supplementary Information.
Sheet	Description
Figure 2d	Raw data for the figure
Figure 2e	Raw data for the figure
Figure 2f	Raw data for the figure
Figure 5d	Raw data for the figure
Figure 5e	Raw data for the figure
Figure 6a, b, c, d	Raw data for the figure
Figure 7b, c	Raw data for the figure
Figure 8a,9a	Raw data for the figure
Figure 8b, c, g	Raw data for the figure
Figure 8i, j	Raw data for the figure
Figure 9c, d	Raw data for the figure
Supplementary Figure 5b, c	Raw data for the figure
Supplementary Figure 5d	Raw data for the figure
Supplementary Figure 5e	Raw data for the figure
Supplementary Figure 6a, b	Raw data for the figure
Supplementary Figure 7a, b	Raw data for the figure
Supplementary Figure 7c	Raw data for the figure
Supplementary Figure 8a	Raw data for the figure
Supplementary Figure 8b, c, e	Raw data for the figure
Fig5c, Supplment Fig 5a, Fig 9a, b	Raw data for the figure

## Sheet: Figure 2d
Group/cell type	macrophages	fibroblasts		Brown-Forsythe and Welch ANOVA tests
NE 1	0.947606	0.121748
NE 2	2.50159	0.434668
NE 3	0	0
NE 4	0	0
NE 5	3.24673	0.688679
NE 6	1.90502	0.499196
NE 7	1.29208	0.245924
NE 8	1.16103	0.37889
NE 9	0.603268	0.0959552
NE 10	0.0710546	0.00367773
NE 11	0.635659	0.266455
LGIN 1	0.739754	0.0640943
LGIN 2	0	0
LGIN 3	3.58771	0.210964
LGIN 4	2.87069	1.1984
LGIN 5	2.54707	1.11563
LGIN 6	3.58912	0.40939
LGIN 7	2.62095	0.312885
LGIN 8	2.14995	0.63476
LGIN 9	1.78064	0.564682
LGIN 10	2.25183	0.233397
LGIN 11	3.07468	0.603888
LGIN 12	2.86294	0.701116
HGIN 1	4.34681	1.52547
HGIN 2	2.13047	3.83005
HGIN 3	3.63735	0.693754
HGIN 4	4.38085	0.56505
HGIN 5	9.00909	3.72081
HGIN 6	11.5378	2.78483
HGIN 7	7.48782	1.49177
HGIN 8	3.69006	1.07042
HGIN 9	8.6855	4.42028
HGIN 10	5.49168	0.279029
HGIN 11	4.60759	2.59459
HGIN 12	2.61181	1.17153
ESCC1	4.67509	5.00155
ESCC2	2.59901	6.72944
ESCC3	5.70821	9.11004
ESCC4	6.92289	3.54285
ESCC5	5.54718	2.6334
ESCC6	2.49731	1.05524
ESCC7	8.67073	2.45519

## Sheet: Figure 2e
Group/cell type	Macrophages M0	Macrophages M1	Macrophages M2
NE 1	0	0	0.250852
NE 2	0	0.0645693	0.0233851
NE 3	0	0.270221	0
NE 4	0	0	0
NE 5	0	0.0600351	0.0257319
NE 6	0.00104672	0.0628355	0
NE 7	0	0.10155	0.0299631
NE 8	0	0.137985	0
NE 9	0.0421348	0.172118	0
NE 10	0	0.0489196	0.0711659
NE 11	0	0.0697943	0
LGIN 1	0	0.0575582	0
LGIN 2	0	0.00611881	0
LGIN 3	0.0231426	0.120314	0.023889
LGIN 4	0	0.0616236	0.108901
LGIN 5	0	0.0626857	0.0513985
LGIN 6	0	0.0708245	0.0838055
LGIN 7	0.042862	0.0584895	0.0347139
LGIN 8	0.0926209	0.119304	0.0905225
LGIN 9	0.0586261	0.133151	0.0685024
LGIN 10	0	0.155007	0.0080613
LGIN 11	0	0.0865819	0.0518968
LGIN 12	0.0179677	0.073182	0.0632113
HGIN 1	0	0.0472733	0.0691166
HGIN 2	0	0.0462486	0.0574786
HGIN 3	0.0423051	0.0312214	0
HGIN 4	0.0110532	0.049667	0.0364781
HGIN 5	0.00762264	0.0588512	0.0617657
HGIN 6	0.00902369	0.0445178	0.112967
HGIN 7	0	0.0606389	0.111376
HGIN 8	0	0.0508728	0.0878729
HGIN 9	0.0205786	0.0529256	0.0667128
HGIN 10	0.0357944	0.0414983	0.207736
HGIN 11	0.0308826	0.0616575	0.0764784
HGIN 12	0	0.0723606	0.0568607
ESCC1	0.0169645	0.0537537	0.0813081
ESCC2	0.194893	0.102384	0.0224354
ESCC3	0.134304	0.0865452	0.0656237
ESCC4	0.0632326	0.228993	0
ESCC5	0.00896453	0.0939511	0
ESCC6	0.141636	0.0715143	0.0035003
ESCC7	0.18966	0.0728686	0.0842833
Average
	Macrophages M0	Macrophages M1	Macrophages M2
NE	0.00392559	0.0898207	0.0364634
LGIN	0.0196016	0.0837367	0.0487419
HGIN	0.013105	0.0514777	0.0787369
ESCC	0.107094	0.10143	0.0367358

## Sheet: Figure 2f
	green(α-SMA)						orange(CD68)					Kruskal-Wallis test
	NE	LGIN	HGIN	ESCC			NE	LGIN	HGIN	ESCC
sample 1	13.372	18.708	30.247	40.475		sample 1	94.988	68.452	82.2937	156.19
sample 2	11.8997	17.4387	22.2277	46.169		sample 2	32.2747	62.2933	67.265	113.877
sample 3	11.3575	17.1843	25.718	25.642		sample 3	57.33	50.466	168.367	127.606
sample 4	12.379	19.1465	16.9413	33.291		sample 4	49.506	101.892	58.558	133.569
sample 5	10.384	18.9383	19.7857	36.976		sample 5	70.87	28.4693	88.6037	92.042
sample 6	16.8393	32.824	24.2733	23.799		sample 6	61.565	113.527	48.805	63.321
sample 7	21.2853	17.5255	23.4817	20.693		sample 7	72.0177	40.8085	83.8173	71.934
sample 8	17.905	20.8722	20.7137	26.419		sample 8	44.002	47.3294	73.5487	106.106
sample 9	10.9367	8.592	22.5497	22.01		sample 9	56.016	44.213	71.0368	144.855
sample 10	10.4547	19.6887	14.5303	17.727		sample 10	49.0417	51.2937	170.129	74.205
average	13.6813	19.0918	22.0468	29.3201		average	58.7611	60.8743	91.2424	108.37
sd	3.72404	5.88164	4.44067	9.4127		sd	17.4855	27.1376	42.7901	32.4024

## Sheet: Figure 5d
	TAGLN2 mRNA				CRNN mRNA		Two-tailed paired t-test
	Nomal	Tumor			Nomal	Tumor
sample 1	5.17	31.7		sample 1	353.4	5.26
sample 2	6.03	17.09		sample 2	496.89	0.02
sample 3	8.27	15.85		sample 3	110.44	0.01
sample 4	8.61	17.26		sample 4	479.55	0.07
sample 5	12.57	14.61		sample 5	570.92	9.74
sample 6	6.55	21.13		sample 6	368.7	0.1
sample 7	10.97	47.1		sample 7	125.21	0.01
sample 8	10.29	13.14		sample 8	257.9	0.33
sample 9	17.12	33.26		sample 9	60.25	0.1
sample 10	30.24	33.48		sample 10	120.96	0.01
Average	11.582	24.462		Average	294.422	1.565
sd	7.44515	11.2563		sd	185.429	3.30282

## Sheet: Figure 5e
	TAGLN2 IHC score						CRNN IHC score					Kruskal-Wallis test
	NE	LGIN	HGIN	ESCC			NE	LGIN	HGIN	ESCC
sample 1	116.4	120.8	165.1	89.9		sample 1	159.1	145.2	23.3	0.1
sample 2	77.2	122.2	163.8	72		sample 2	198.3	71.3	19.9	7.3
sample 3	88.1	120.5	155.4	40.7		sample 3	195.9	101.2	38.2	0
sample 4	91.1	131.4	141.7	93.3		sample 4	172.8	75.9	2.3	0.1
sample 5	104.5	156.7	161.4	79.8		sample 5	140.6	151.7	5	0
sample 6	105.1	125.4	165.2	47.1		sample 6	162.8	120	18.9	0
sample 7	99.1	123.4	118.5	97.9		sample 7	171	146.7	23.2	0
sample 8	112	136.4	144.6	84.3		sample 8	174.6	105.3	8.6	2.2
sample 9	109.9	126.3	134.4	94.6		sample 9	170.5	136.3	10.8	0
sample 10	120.4	138.2	114.1	42.3		sample 10	188	118.4	11.5	0.1
sample 11	118.1	145.9	119.3	47.7		sample 11	167.5	114	34	0
sample 12	113.8	143.1	135.6	93.7		sample 12	167.2	125.5	30.9	0.1
sample 13	54.6	153.6	147.8	71.6		sample 13	188.1	125.5	25.4	0
sample 14	43.8	144.7	164.8	69.7		sample 14	166.7	141.6	26.6	0.7
sample 15	78.3	135	114.8	52.1		sample 15	161.7	104.8	17	21.2
sample 16	61.9	120.8	128.5	151.9		sample 16	167.6	116.1	44.9	4.6
sample 17	77.1	100.6	144.8	144.6		sample 17	153.2	126	9.1	0
sample 18	112.9	141	125.7	132.6		sample 18	175.9	163.1	0.5	0
sample 19	82.7	106.9	147.4	151.3		sample 19	169.7	169.6	10.9	0.2
sample 20	17.8			152.8		sample 20	187.1			0.1
sample 21	31			123.5		sample 21				0
sample 22	79.9			156.7		sample 22				0
sample 23	74			148		sample 23				0.1
sample 24	108.1			118.8		sample 24				2.9
sample 25	44.7			175.1		sample 25				5.1
sample 26				164		sample 26				7.8
sample 27				141		sample 27				15.9
sample 28				154.9		sample 28				0.4
sample 29				131.2		sample 29				2
sample 30				152.9		sample 30				1.3
sample 31				164.4		sample 31				5.2
sample 32				148.3		sample 32				1.1
sample 33				133.5		sample 33				3
sample 34				145.4		sample 34				11.4
sample 35				137.9		sample 35				25.2
						sample 36				25.2
						sample 37				2.2
						sample 38				1.4
						sample 39				1.4
						sample 40				2.7
						sample 41				2.2

## Sheet: Figure 6a, b, c, d
TAGLN2						CRNN
Before	Weak Positive	Positive	Strong Positive	IHC Score		Before	Weak Positive	Positive	Strong Positive	IHC Score		Two-tailed paired t-test
LGIN progression-1	40.3306	8.95523	0.0154362	58.2874		LGIN progression-1	28.4125	37.2549	0.444999	104.257
LGIN progression-2	34.0801	27.2583	0.0926927	88.8747		LGIN progression-2	20.142	56.9647	3.27187	143.887
LGIN progression-3	56.9206	28.1462	0.0343906	113.316		LGIN progression-3	14.2686	76.493	0.506244	168.773
LGIN progression-4	21.9734	60.8477	0.523775	145.24		LGIN progression-4	1.23187	79.861	5.10553	176.27
LGIN progression-5	18.8503	65.7127	1.73765	155.489		LGIN progression-5	6.27307	76.874	1.65678	164.991
LGIN progression-6	46.0311	38.9911	1.05112	127.167		LGIN progression-6	41.9906	35.5396	0.131359	113.464
LGIN progression-7	8.8783	50.9823	0.454287	112.206		LGIN progression-7	17.5591	49.8563	1.58143	122.016
LGIN progression-8	22.3822	51.246	2.05459	131.038		LGIN progression-8	22.3756	43.8373	0.779291	112.388
LGIN progression-9	39.3728	20.5407	0.00217127	80.4607		LGIN progression-9	35.4108	32.0137	0.0289447	99.5251
LGIN progression-10	8.01612	24.0355	0.232836	56.7857		LGIN progression-10	5.41172	19.7707	0.323546	45.9237
LGIN progression-11	37.3743	38.5805	1.34408	118.568		LGIN progression-11	17.9227	69.8798	0.575837	159.41
LGIN progression-12	13.7855	47.7782	2.04437	115.475		LGIN progression-12	0.124648	71.7105	15.3324	189.543
HGIN progression-1	20.1906	16.8431	0.020351	53.9379		HGIN progression-1	10.1807	33.8526	2.09151	84.1603
HGIN progression-2	7.52046	43.8691	0.708136	97.383		HGIN progression-2	6.36044	19.0795	0.568025	46.2235
HGIN progression-3	24.7217	19.2322	0.0193084	63.2439		HGIN progression-3	13.9074	11.6515	0.00735111	37.2324
HGIN progression-4	8.65856	69.3374	0.789269	149.701		HGIN progression-4	5.26106	40.7422	0.0688686	86.952
HGIN progression-5	2.68496	79.5845	1.87165	167.469		HGIN progression-5	2.66074	25.8123	0.130454	54.6767
Average	24.2219	40.7024	0.764477	107.92		Average	14.6761	45.9526	1.91791	112.335
After	Weak Positive	Positive	Strong Positive	IHC Score		After	Weak Positive	Positive	Strong Positive	IHC Score
LGIN progression-1	31.518	32.1028	0.418044	96.9777		LGIN progression-1	27.2565	11.6176	0.0112059	50.5254
LGIN progression-2	22.5379	27.9224	0.216718	79.0329		LGIN progression-2	34.2601	28.7412	0.0357024	91.8497
LGIN progression-3	25.0477	55.5647	2.96007	145.057		LGIN progression-3	15.3404	32.6691	0.128495	81.0641
LGIN progression-4	43.238	38.789	0.269229	121.624		LGIN progression-4	18.3729	66.0321	0.459546	151.816
LGIN progression-5	9.47527	68.2522	0.855783	148.547		LGIN progression-5	12.6559	44.6225	0.273164	102.721
LGIN progression-6	38.728	38.4426	0.182849	116.162		LGIN progression-6	22.1677	33.7071	1.36069	93.6639
LGIN progression-7	26.0367	54.5326	0.618076	136.956		LGIN progression-7	18.1585	43.2104	1.71731	109.731
LGIN progression-8	4.60059	72.9063	4.30221	163.32		LGIN progression-8	11.6306	9.70423	0.061554	31.2238
LGIN progression-9	20.3324	71.2969	0.727298	165.108		LGIN progression-9	0.4926	0.00197319	0	0.496546
LGIN progression-10	23.9091	54.1792	0.542282	133.894		LGIN progression-10	29.3055	27.3342	0.457922	85.3476
LGIN progression-11	32.4874	61.3476	0.191433	155.757		LGIN progression-11	57.6385	18.9334	0.000711533	95.5075
LGIN progression-12	8.13666	65.7702	3.60254	150.485		LGIN progression-12	2.53089	29.777	0.0972437	62.3766
HGIN progression-1	0.712207	57.1426	1.26077	118.78		HGIN progression-1	27.7607	4.50511	0.00628715	36.7898
HGIN progression-2	52.831	11.8306	0.00100079	76.4952		HGIN progression-2	11.3641	5.9962	0.00122783	23.3602
HGIN progression-3	26.6385	18.177	0	62.9925		HGIN progression-3	9.75611	1.14823	0	12.0526
HGIN progression-4	19.3326	67.1772	0.14349	154.117		HGIN progression-4	9.34057	1.33636	0.00164952	12.0182
HGIN progression-5	7.16359	56.6519	2.38632	127.626		HGIN progression-5	0.128904	12.1389	0.00467043	24.4207
Average	23.1015	50.1227	1.09871	126.643		Average	18.1271	21.8515	0.271611	62.6449
	TAGLN2 IHC score						CRNN IHC score
	Before	After					Before	After		Two-tailed paired t-test
LGIN progression-1	58.3	97				LGIN progression-1	104.3	50.5
LGIN progression-2	88.9	79				LGIN progression-2	143.9	91.8
LGIN progression-3	113.3	145.1				LGIN progression-3	168.8	81.1
LGIN progression-4	145.2	121.6				LGIN progression-4	176.3	151.8
LGIN progression-5	155.5	148.5				LGIN progression-5	165	102.7
LGIN progression-6	127.2	116.2				LGIN progression-6	113.5	93.7
LGIN progression-7	112.2	137				LGIN progression-7	122	109.7
LGIN progression-8	131	163.3				LGIN progression-8	112.4	31.2
LGIN progression-9	80.5	165.1				LGIN progression-9	99.5	0.5
LGIN progression-10	56.8	133.9				LGIN progression-10	45.9	85.3
LGIN progression-11	118.6	155.8				LGIN progression-11	159.4	95.5
LGIN progression-12	115.5	150.5				LGIN progression-12	189.5	62.4
HGIN progression-1	53.9	118.8				HGIN progression-1	84.2	36.8
HGIN progression-2	97.4	76.5				HGIN progression-2	46.2	23.4
HGIN progression-3	63.2	63				HGIN progression-3	37.2	12.1
HGIN progression-4	149.7	154.1				HGIN progression-4	87	12
HGIN progression-5	167.5	127.6				HGIN progression-5	54.7	24.4
Average	107.924	126.647				Average	112.341	62.6412
sd	36.4777	31.5083				sd	49.2007	42.7959
LGIN progression						LGIN progression
Average	108.583	134.417				Average	133.375	79.6833
sd	31.5661	26.5915				sd	41.1702	39.3465
HGIN progression						HGIN progression
Average	106.34	108				Average	61.86	21.74
sd	50.773	37.5608				sd	22.5594	10.3009

## Sheet: Figure 7b, c
Figure 7b						Figure 7c	TAGLN2				CRNN
types_NT	CRNN	TAGLN2	TCGA	samples			Event	Time (months)	Expression		Event	Time (months)	Expression (high=high)
Normal	4.269	11.59	ACC	GTEX-OIZH-1326-SM-3NB1H			0	15.9	low		0	15.9	high
Normal	3.653	12.88	ACC	GTEX-NFK9-1726-SM-3TW8P			0	33.7333	low		0	33.7333	low
Normal	5.461	12.23	ACC	GTEX-11DXY-1626-SM-5H12L			0	35.7	low		0	35.7	high
Normal	4.005	12.82	ACC	GTEX-P4QS-1326-SM-3NMCD			0	21.0667	low		0	21.0667	high
Normal	6.521	12.62	ACC	GTEX-ZLFU-0826-SM-4WWBP			0	2.66667	high		0	2.66667	high
Normal	3.867	11.4	ACC	GTEX-1399R-0326-SM-5KM1X			0	20.4	high		0	20.4	high
Normal	2.471	12.65	ACC	GTEX-ZVP2-0126-SM-5NQ7D			1	18.9	high		1	18.9	high
Normal	0	12.19	ACC	GTEX-YFCO-0126-SM-4W1YT			0	0.533333	high		0	0.533333	high
Normal	4.133	12.51	ACC	GTEX-YB5E-0226-SM-5IFHI			0	17.2667	high		0	17.2667	high
Normal	5.043	12.45	ACC	GTEX-139YR-0126-SM-5IJEY			1	0.8	high		1	0.8	high
Normal	2.726	12.42	ACC	GTEX-YF7O-0126-SM-5IFIR			0	23.7333	low		0	23.7333	high
Normal	5.081	13	ACC	GTEX-13FTW-0126-SM-5IJED			1	13	high		1	13	high
Normal	1.686	12.08	ACC	GTEX-V955-0126-SM-4JBH5			1	10.1	high		1	10.1	low
Normal	4.47	13.18	ACC	GTEX-PLZ6-0226-SM-3P61I			1	4.73333	high		1	4.73333	low
Normal	5.102	11.53	ACC	GTEX-131XF-0126-SM-5DUVF			0	14.7	high		0	14.7	high
Normal	4.857	12.57	ACC	GTEX-QDVN-0426-SM-48TZ6			0	12.3333	low		0	12.3333	low
Normal	5.23	12.62	ACC	GTEX-11NSD-0226-SM-5A5LR			1	45.3667	high		1	45.3667	high
Normal	5.226	12.24	ACC	GTEX-111YS-0126-SM-5987T			0	48	high		0	48	high
Normal	4.71	12.33	ACC	GTEX-11P7K-0126-SM-5986E			1	3.73333	high		1	3.73333	low
Normal	4.298	12.61	ACC	GTEX-WQUQ-0126-SM-4OOSS			1	42.1	high		1	42.1	high
Normal	5.29	12.12	ACC	GTEX-QMRM-0126-SM-4R1K9			0	24.3667	low		0	24.3667	high
Normal	3.78	12.11	ACC	GTEX-ZDTT-0126-SM-4WKHA			0	6.36667	low		0	6.36667	high
Normal	3.148	12.69	ACC	GTEX-VUSG-1526-SM-4KKZH			1	4.36667	high		1	4.36667	low
Normal	4.649	11.57	ACC	GTEX-XQ3S-1726-SM-4BOOD			0	48	low		0	48	high
Normal	5.232	12.44	ACC	GTEX-13111-0326-SM-5DUXF			0	15.7	high		0	15.7	high
Normal	6.522	12.57	ACC	GTEX-Y5V6-1926-SM-5IFIL			1	25.4667	high		1	25.4667	high
Normal	6.639	12.23	ACC	GTEX-U4B1-0126-SM-4DXSN			0	7.5	high		0	7.5	high
Normal	4.185	13.11	ACC	GTEX-XMK1-0226-SM-4B65D			0	13.7333	low		0	13.7333	high
Normal	2.79	12.1	ACC	GTEX-WFG8-0126-SM-4LVMH			1	21.6667	high		1	21.6667	high
Normal	5.351	11.47	ACC	GTEX-13OW7-2726-SM-5L3HN			1	11	high		1	11	high
Normal	4.56	12.78	ACC	GTEX-13O61-0126-SM-5KM4P			0	12.8333	high		0	12.8333	high
Normal	5.672	12.56	ACC	GTEX-13O21-0126-SM-5IJE8			0	13.6	high		0	13.6	low
Normal	5.095	12.78	ACC	GTEX-QLQ7-0126-SM-4R1JW			0	12.5	low		0	12.5	high
Normal	6.207	12.23	ACC	GTEX-12WSN-0926-SM-5GCN1			0	13.3333	high		0	13.3333	high
Normal	4.691	12.3	ACC	GTEX-PLZ5-0326-SM-3P614			0	15.5667	high		0	15.5667	low
Normal	4.953	12.2	ACC	GTEX-147F4-2526-SM-5NQBB			0	13.4333	high		0	13.4333	low
Normal	4.425	12.68	ACC	GTEX-111CU-0126-SM-5GZWZ			0	12.8	low		0	12.8	high
Normal	3.288	12.42	ACC	GTEX-WHPG-1526-SM-4M1ZK			0	12.6333	low		0	12.6333	high
Normal	4.27	13.22	ACC	GTEX-O5YT-1326-SM-3MJGR			0	12.7667	high		0	12.7667	high
Normal	5.512	12.94	ACC	GTEX-S4Q7-0226-SM-4AD5O			0	12.9333	high		0	12.9333	high
Normal	4.657	12.92	ACC	GTEX-Q2AH-0126-SM-48U2B			0	12.7667	low		0	12.7667	high
Normal	5.439	12.39	ACC	GTEX-TKQ2-0226-SM-4DM6V			1	22.7	low		1	22.7	high
Normal	4.236	12.91	ACC	GTEX-X4LF-0126-SM-4QAS7			0	15.7333	high		0	15.7333	high
Normal	5.457	13.96	ACC	GTEX-12696-0626-SM-5EGGD			1	11.7	high		1	11.7	low
Normal	6.069	13.39	ACC	GTEX-132QS-0126-SM-5IFH9			0	12.5	low		0	12.5	high
Normal	6.452	12.66	ACC	GTEX-U3ZM-0226-SM-4DXTA			1	4.53333	high		1	4.53333	high
Normal	4.388	13.36	ACC	GTEX-OOBK-3125-SM-3LK5R			0	12.5	high		0	12.5	low
Normal	3.15	12.5	ACC	GTEX-V1D1-0226-SM-4JBHG			0	25.6	low		0	25.6	low
Normal	4.779	12.91	ACC	GTEX-Q2AI-0226-SM-48U1D			0	10.6667	high		0	10.6667	low
Normal	5.92	13.95	ACC	GTEX-QEG5-1826-SM-4R1JP			0	12.1667	low		0	12.1667	high
Normal	4.008	13.45	ACC	GTEX-RUSQ-0226-SM-47JWT			0	12.4	high		0	12.4	high
Normal	4.691	12.09	ACC	GTEX-11EQ9-0126-SM-5986I			0	12.2	high		0	12.2	high
Normal	5.024	12.2	ACC	GTEX-11DXZ-0226-SM-5EGGZ			0	13.3667	high		0	13.3667	low
Normal	6.151	12.83	ACC	GTEX-R55C-0226-SM-48FEO			0	12.5	high		0	12.5	high
Normal	6.191	13.04	ACC	GTEX-QLQW-0226-SM-447BJ			0	13.5667	high		0	13.5667	high
Normal	5.149	12.56	ACC	GTEX-ZA64-0226-SM-5HL9C			0	13.3667	high		0	13.3667	high
Normal	4.791	12.1	ACC	GTEX-145LT-0126-SM-5S2QJ			0	0.133333	high		0	0.133333	high
Normal	5.647	12.83	ACC	GTEX-14753-1726-SM-5NQ9X			0	12.2	low		0	12.2	high
Normal	3.293	13.56	ACC	GTEX-148VJ-1626-SM-5QGPH			0	13.0333	high		0	13.0333	high
Normal	3.776	11.7	ACC	GTEX-WY7C-0326-SM-4OND5			0	12.4333	high		0	12.4333	low
Normal	4.772	12.49	ACC	GTEX-Y9LG-0126-SM-5Q59W			0	20.6667	low		0	20.6667	high
Normal	3.259	12.89	ACC	GTEX-VJYA-0526-SM-4KL1R			1	3.46667	low		1	3.46667	high
Normal	5.775	12.93	ACC	GTEX-REY6-1726-SM-48FDL			0	15.5667	low		0	15.5667	low
Normal	8.119	12.5	ACC	GTEX-RWSA-1726-SM-47JX7			0	26.1667	high		0	26.1667	high
Normal	6.142	12.46	ACC	GTEX-QXCU-1326-SM-48FE2			0	27.4667	low		0	27.4667	high
Normal	5.287	13.53	ACC	GTEX-11TT1-0126-SM-5LUAA			1	12.6	high		1	12.6	low
Normal	5.721	12.39	ACC	GTEX-SUCS-0526-SM-4DM56			1	1.56667	low		1	1.56667	high
Normal	7.67	14.33	ACC	GTEX-13O1R-2326-SM-5IJF9			1	18.5667	high		1	18.5667	high
Normal	0	0	ACC	GTEX-WFG8-0126-SM-5CHTB			1	8.23333	high		1	8.23333	high
Normal	4.309	12.53	ACC	GTEX-12WSL-0326-SM-5CVMK			1	28.5	high		1	28.5	high
Normal	3.182	12.44	ACC	GTEX-145MN-0226-SM-5QGPY			0	34.1667	low		0	34.1667	high
Normal	3.465	12.86	ACC	GTEX-OHPL-1326-SM-3MJGG			1	18.4333	high		1	18.4333	low
Normal	5.347	12.52	ACC	GTEX-ZYFG-0926-SM-5BC5U			0	48	high		0	48	high
Normal	2.012	13.01	ACC	GTEX-Y114-0526-SM-4TT8V			0	18.3	high		0	18.3	high
Normal	4.1	11.98	ACC	GTEX-Q734-0126-SM-48U1E			1	16.1333	high		1	16.1333	high
Normal	5.304	12.48	ACC	GTEX-T6MO-0126-SM-4DM6X			1	25.4333	high		1	25.4333	high
Normal	5.468	11.87	ACC	GTEX-ZLV1-0226-SM-4WWC1			0	14.5667	high		0	14.5667	high
Normal	5.33	13.07	ACC	GTEX-O5YV-1126-SM-3LK73			0	3.46667	high		0	3.46667	high
Normal	3.887	12.23	ACC	GTEX-ZF2S-0126-SM-4WKFO			0	2.13333	high		0	2.13333	low
Normal	5.917	12.24	ACC	GTEX-13OVI-1226-SM-5J2ME			0	1.33333	low		0	1.33333	high
Normal	4.824	12.1	ACC	GTEX-11GSP-0326-SM-5A5KW			0	2.7	high		0	2.7	high
Normal	6.01	12.13	ACC	GTEX-ZLWG-0126-SM-4WWC5
Normal	5.291	11.98	ACC	GTEX-13N11-0826-SM-5IJFP
Normal	5.681	12.66	ACC	GTEX-S341-0126-SM-4AD64
Normal	2.805	12.25	ACC	GTEX-146FR-1526-SM-5SIB8
Normal	3.457	12.63	ACC	GTEX-ZZPU-1226-SM-5N9CK
Normal	4.558	13.04	ACC	GTEX-12WSJ-0126-SM-5GCOM
Normal	5.297	12.59	ACC	GTEX-Y3IK-0226-SM-51MRJ
Normal	4.871	12.55	ACC	GTEX-12WSG-0726-SM-5EGIG
Normal	3.222	12.74	ACC	GTEX-12WSD-2126-SM-5LZWK
Normal	3.614	12.1	ACC	GTEX-OXRK-0126-SM-3NB1E
Normal	5.386	12.36	ACC	GTEX-R53T-0226-SM-48FEH
Normal	4.959	12.5	ACC	GTEX-11I78-1826-SM-5A5M4
Normal	3.811	12.28	ACC	GTEX-1399U-0226-SM-5P9J2
Normal	4.048	13.1	ACC	GTEX-1211K-0126-SM-59HJE
Normal	5.318	12.27	ACC	GTEX-R55G-0126-SM-48FDS
Normal	4.574	12.02	ACC	GTEX-WYVS-0226-SM-4ONDK
Normal	5.12	13.11	ACC	GTEX-131XG-1326-SM-5DUX4
Normal	6.247	12.53	ACC	GTEX-1399S-0426-SM-5IFG5
Normal	4.473	12.56	ACC	GTEX-14H4A-0226-SM-5SI6Q
Normal	4.736	12.37	ACC	GTEX-QCQG-0126-SM-48U27
Normal	5.8	12.51	ACC	GTEX-14A5I-2126-SM-5NQA8
Normal	2.445	12.44	ACC	GTEX-Y5V5-1326-SM-4V6G9
Normal	4.651	12.6	ACC	GTEX-ZVT2-0826-SM-5GIEO
Normal	3.877	12.63	ACC	GTEX-13PVR-0226-SM-5RQJI
Normal	5.55	13.48	ACC	GTEX-S32W-0126-SM-4AD61
Normal	6.859	12.6	ACC	GTEX-U3ZN-0826-SM-4DXSZ
Normal	5.794	12.85	ACC	GTEX-1122O-0326-SM-5H124
Normal	4.597	12.01	ACC	GTEX-12WSK-0326-SM-5GCOJ
Normal	4.146	12.67	ACC	GTEX-OHPK-1326-SM-3MJGN
Normal	0	12.96	ACC	GTEX-14DAQ-1826-SM-5S2VV
Normal	5.459	12.75	ACC	GTEX-XYKS-0926-SM-4BRVG
Normal	5.241	12.83	ACC	GTEX-13W3W-1326-SM-5LU4T
Normal	3.202	13.04	ACC	GTEX-11EMC-0526-SM-5EGJN
Normal	4.978	12.09	ACC	GTEX-14BMU-0126-SM-5S2Q9
Normal	0	12.27	ACC	GTEX-13D11-0426-SM-5LZYA
Normal	4.26	12.77	ACC	GTEX-132AR-1726-SM-5EGHQ
Normal	0	11.8	ACC	GTEX-13PL7-1026-SM-5MR5C
Normal	4.049	12.67	ACC	GTEX-XUZC-0226-SM-4BOO7
Normal	6.571	13.81	ACC	GTEX-13FH7-0226-SM-5IFGG
Normal	5.102	12.05	ACC	GTEX-PWCY-0226-SM-48TD8
Normal	4.124	13.56	ACC	GTEX-11XUK-0126-SM-5CVLK
Normal	2.089	12.4	ACC	GTEX-13O3O-1626-SM-5KM1O
Normal	5.366	12.67	ACC	GTEX-11DXX-0126-SM-5EGH7
Normal	5.023	12.85	ACC	GTEX-X4EO-1726-SM-4QARN
Normal	4.896	13.23	ACC	GTEX-ZYWO-0126-SM-5GZWQ
Normal	4.647	13.08	ACC	GTEX-ZYVF-1626-SM-5N9EH
Normal	6.973	13.05	ACC	GTEX-XV7Q-0226-SM-4BRVL
Normal	5.589	12.32	BLCA	GTEX-U4B1-1226-SM-4DXT7
Normal	6.182	13.39	BLCA	GTEX-S3XE-1226-SM-4AD4L
Normal	7.692	13.4	BLCA	GTEX-SNMC-0826-SM-4DM66
Normal	5.044	12.76	BLCA	GTEX-SNOS-0526-SM-4DM54
Normal	5.35	13	BLCA	GTEX-S4Q7-0926-SM-4AD5D
Normal	5.783	11.99	BLCA	GTEX-U3ZM-0826-SM-4DXU6
Normal	6.171	13.24	BLCA	GTEX-S4UY-0926-SM-4AD6O
Normal	4.684	11.79	BLCA	GTEX-SE5C-1026-SM-4BRUG
Normal	5.681	13.07	BLCA	GTEX-S32W-1126-SM-4AD5V
Normal	0.8986	13.38	BRCA	GTEX-T6MN-0726-SM-32PML
Normal	1.605	14.01	BRCA	GTEX-13NZB-2126-SM-5MR4Y
Normal	6.096	14.26	BRCA	GTEX-ZU9S-1926-SM-5NQBP
Normal	4.422	14.22	BRCA	GTEX-11DXW-0626-SM-5N9ER
Normal	4.163	13.88	BRCA	GTEX-UPK5-2326-SM-3P5Z8
Normal	3.489	14.26	BRCA	GTEX-VUSG-2226-SM-4KKZO
Normal	5.848	13.65	BRCA	GTEX-ZVTK-0326-SM-51MRR
Normal	3.541	14.29	BRCA	GTEX-14ABY-2126-SM-5QGQZ
Normal	0	13.52	BRCA	GTEX-R55F-1726-SM-2TF4R
Normal	6.27	13.14	BRCA	GTEX-U3ZH-1426-SM-4DXSR
Normal	2.97	14.07	BRCA	GTEX-13CF2-2026-SM-5K7VI
Normal	5.754	13.46	BRCA	GTEX-QEL4-2126-SM-447AE
Normal	2.355	13.69	BRCA	GTEX-11P7K-0726-SM-5EGKX
Normal	5.011	13.93	BRCA	GTEX-11EI6-0626-SM-5985T
Normal	5.209	14.16	BRCA	GTEX-11GS4-2126-SM-5A5KR
Normal	4.81	13.87	BRCA	GTEX-147F4-2826-SM-5NQBN
Normal	5.04	13.59	BRCA	GTEX-WYJK-1326-SM-3NB2T
Normal	4.992	14.05	BRCA	GTEX-145MO-0826-SM-5NQBL
Normal	1.309	13.98	BRCA	GTEX-Y111-2026-SM-4SOJA
Normal	0	14.28	BRCA	GTEX-13NZ9-1026-SM-5MR5K
Normal	5.382	14.1	BRCA	GTEX-QEG5-0726-SM-4R1JQ
Normal	4.776	13.49	BRCA	GTEX-111YS-1926-SM-5GICC
Normal	8.828	14.63	BRCA	GTEX-S33H-0326-SM-4AD6N
Normal	3.203	13.78	BRCA	GTEX-11PRG-0826-SM-5EQ6A
Normal	4.064	14.13	BRCA	GTEX-ZTX8-1226-SM-4YCE9
Normal	5.632	14.19	BRCA	GTEX-U412-1826-SM-4DXTJ
Normal	4.712	13.52	BRCA	GTEX-1192X-2326-SM-5987X
Normal	2.333	13.2	BRCA	GTEX-T2YK-2226-SM-32QPT
Normal	3.344	13.45	BRCA	GTEX-ZEX8-2226-SM-57WC6
Normal	3.555	13.68	BRCA	GTEX-139TU-0626-SM-5KM3X
Normal	4.892	13.29	BRCA	GTEX-SIU7-1626-SM-4BRUK
Normal	4.99	13.73	BRCA	GTEX-XMD1-0826-SM-4AT52
Normal	3.842	14.2	BRCA	GTEX-ZY6K-1626-SM-5GZWV
Normal	4.992	13.85	BRCA	GTEX-XBED-1626-SM-47JYN
Normal	4.054	14.65	BRCA	GTEX-11TT1-2126-SM-5GU5Y
Normal	1.945	14.03	BRCA	GTEX-ZV7C-1826-SM-5NQ83
Normal	0	13.73	BRCA	GTEX-139T6-1626-SM-5PNYZ
Normal	3.587	14.04	BRCA	GTEX-11WQC-1726-SM-5GU4W
Normal	3.982	14.36	BRCA	GTEX-X261-0626-SM-3NMD9
Normal	3.017	13.71	BRCA	GTEX-ZDXO-0126-SM-5S2ND
Normal	0	14.07	BRCA	GTEX-13OW8-0226-SM-5K7UP
Normal	7.462	12.71	BRCA	GTEX-11DXZ-1926-SM-5GZZL
Normal	5.087	14.12	BRCA	GTEX-ZYFC-0826-SM-5E44K
Normal	2.655	13.37	BRCA	GTEX-ZVE2-1226-SM-5NQ8R
Normal	3.075	14.46	BRCA	GTEX-11NV4-2026-SM-5N9DG
Normal	5.66	14.15	BRCA	GTEX-144GM-0926-SM-5O994
Normal	0	13.97	BRCA	GTEX-13FHO-0826-SM-5L3E8
Normal	4.579	14.35	BRCA	GTEX-11OF3-1926-SM-59889
Normal	4.889	13.98	BRCA	GTEX-13W46-0826-SM-5LU3H
Normal	4.639	13.61	BRCA	GTEX-XQ3S-1326-SM-4BOPQ
Normal	3.151	13.53	BRCA	GTEX-ZDTT-2126-SM-5S2OJ
Normal	0	13.05	BRCA	GTEX-139T8-0826-SM-5L3DE
Normal	4.753	14.35	BRCA	GTEX-S7SE-0826-SM-4AT4D
Normal	4.245	13.47	BRCA	GTEX-WY7C-2726-SM-3NB3P
Normal	5.438	13.52	BRCA	GTEX-ZYT6-0126-SM-5E45J
Normal	4.851	13.06	BRCA	GTEX-QMRM-1626-SM-4R1KV
Normal	2.846	13.86	BRCA	GTEX-145MN-1926-SM-5SIAI
Normal	3.145	14.4	BRCA	GTEX-X4XY-0926-SM-4E3JD
Normal	4.577	14.66	BRCA	GTEX-WOFL-0826-SM-3MJG1
Normal	2.868	13.34	BRCA	GTEX-132Q8-1426-SM-5EGK7
Normal	6.172	13.71	BRCA	GTEX-117XS-1926-SM-5GICO
Normal	3.764	13.61	BRCA	GTEX-11NSD-0926-SM-5N9DR
Normal	1.196	14.05	BRCA	GTEX-13O3P-0826-SM-5L3DH
Normal	2.512	13.82	BRCA	GTEX-Y3I4-1526-SM-4TT7K
Normal	1.252	13.4	BRCA	GTEX-11ONC-2126-SM-5HL6E
Normal	4.078	13.91	BRCA	GTEX-ZUA1-1526-SM-59HLS
Normal	5.597	14.1	BRCA	GTEX-11EQ9-1826-SM-5Q5AJ
Normal	4.184	13.61	BRCA	GTEX-144GL-2026-SM-5LU3O
Normal	3.242	13.4	BRCA	GTEX-12KS4-0126-SM-5Q5A5
Normal	0	14.06	BRCA	GTEX-13N1W-0626-SM-5MR4U
Normal	3.956	12.79	BRCA	GTEX-XMK1-1126-SM-4IHJ8
Normal	0	13.16	BRCA	GTEX-UTHO-1026-SM-3GAF7
Normal	6.048	13.44	BRCA	GTEX-R55D-0826-SM-48FEA
Normal	3.03	13.83	BRCA	GTEX-14E6E-1326-SM-5S2NR
Normal	5.315	13.81	BRCA	GTEX-11GSO-1926-SM-5A5K3
Normal	8.166	14.43	BRCA	GTEX-14753-2426-SM-5LU8U
Normal	3.957	13.33	BRCA	GTEX-YB5E-1726-SM-5IFJ3
Normal	5.455	13.92	BRCA	GTEX-REY6-2426-SM-48FF5
Normal	6.507	13.88	BRCA	GTEX-Y5V6-2126-SM-4WWFX
Normal	6.447	13.73	BRCA	GTEX-ZLFU-2126-SM-4WWEV
Normal	2.878	14.86	BRCA	GTEX-U8XE-0826-SM-4E3J1
Normal	4.164	13.67	BRCA	GTEX-ZA64-1526-SM-5CVMD
Normal	4.635	14.4	BRCA	GTEX-ZYW4-0826-SM-5GIDG
Normal	3.296	14.43	BRCA	GTEX-13S86-1226-SM-5S2OA
Normal	4.44	13.01	BRCA	GTEX-XGQ4-0926-SM-4AT4U
Normal	0	12.7	BRCA	GTEX-V955-2026-SM-3GAFA
Normal	3.86	13.02	BRCA	GTEX-Y9LG-1426-SM-5IFJZ
Normal	4.234	13.46	BRCA	GTEX-13O61-1826-SM-5KM4I
Normal	3.814	14.67	BRCA	GTEX-13PVQ-1026-SM-5KM3M
Normal	7.365	13.54	BRCA	GTEX-ZT9W-2026-SM-51MRA
Normal	3.881	13.07	BRCA	GTEX-YEC3-1026-SM-5IFI5
Normal	2.911	13.74	BRCA	GTEX-ZWKS-2826-SM-5NQ74
Normal	3.565	12.88	BRCA	GTEX-11P82-1326-SM-5HL62
Normal	4.543	13.11	BRCA	GTEX-117YX-1426-SM-5H12H
Normal	3.503	14.33	BRCA	GTEX-12WSN-1326-SM-5GCNT
Normal	4.939	14.23	BRCA	GTEX-12WSM-1726-SM-5BC6J
Normal	0	13.5	BRCA	GTEX-ZDYS-1126-SM-5K7UB
Normal	3.181	13.43	BRCA	GTEX-XQ8I-2426-SM-4WAXY
Normal	4.742	14.52	BRCA	GTEX-11WQK-2426-SM-5GU5C
Normal	5.109	12.97	BRCA	GTEX-ZF2S-2026-SM-5E461
Normal	2.984	13.44	BRCA	GTEX-13FTY-2226-SM-5J1ND
Normal	3.814	12.88	BRCA	GTEX-WYVS-1726-SM-3NMAY
Normal	4.567	13.56	BRCA	GTEX-ZVT2-1826-SM-5NQ8W
Normal	7.777	13.74	BRCA	GTEX-RU72-0626-SM-46MUI
Normal	3.327	13.48	BRCA	GTEX-131YS-0626-SM-5EGKL
Normal	4.301	13.45	BRCA	GTEX-X15G-1626-SM-3NMB3
Normal	1.888	13.93	BRCA	GTEX-1313W-0826-SM-5EQ4T
Normal	7.278	13.62	BRCA	GTEX-YFC4-1426-SM-5IFJG
Normal	2.933	13.42	BRCA	GTEX-131XW-0726-SM-5EGK3
Normal	5.694	13.06	BRCA	GTEX-S341-1526-SM-4AD6K
Normal	4.062	13.84	BRCA	GTEX-ZF3C-2326-SM-5S2MZ
Normal	4.786	13.9	BRCA	GTEX-WYBS-0926-SM-3NM94
Normal	3.627	14.01	BRCA	GTEX-WRHU-0326-SM-3MJFY
Normal	4.601	13.53	BRCA	GTEX-ZC5H-2626-SM-5J2MG
Normal	5.905	13.82	BRCA	GTEX-13QIC-2326-SM-5LU5N
Normal	6.079	13.73	BRCA	GTEX-ZLV1-1426-SM-4WWES
Normal	4.879	13.32	BRCA	GTEX-XUJ4-1926-SM-4BOOV
Normal	5.372	13.68	BRCA	GTEX-13PL6-2926-SM-5L3I2
Normal	0	13.51	BRCA	GTEX-VJWN-0726-SM-3GIJ8
Normal	4.082	13.79	BRCA	GTEX-Q2AG-0326-SM-48U1O
Normal	2.551	15.18	BRCA	GTEX-13O3O-0826-SM-5K7WE
Normal	6.886	14.33	BRCA	GTEX-XMD2-0926-SM-4WWEF
Normal	4.869	14.09	BRCA	GTEX-1269C-2426-SM-5FQSN
Normal	5.518	13.24	BRCA	GTEX-Y3IK-2326-SM-4WWDT
Normal	5.051	13.41	BRCA	GTEX-13N11-1726-SM-5J1OJ
Normal	4.221	13.77	BRCA	GTEX-146FH-0826-SM-5SI8T
Normal	1.692	12.87	BRCA	GTEX-RU1J-0626-SM-4WAWY
Normal	5.009	12.65	BRCA	GTEX-XUZC-1626-SM-4BRVP
Normal	3.202	12.95	BRCA	GTEX-WXYG-2226-SM-4E3IM
Normal	5.358	12.86	BRCA	GTEX-R53T-1526-SM-48FEK
Normal	5.95	13.24	BRCA	GTEX-Y5V5-2126-SM-4WWFO
Normal	4.689	13.74	BRCA	GTEX-Y8LW-1626-SM-5IFHX
Normal	3.286	14.03	BRCA	GTEX-ZVT4-1026-SM-57WC4
Normal	4.287	13.65	BRCA	GTEX-13W3W-1226-SM-5LU4H
Normal	2.304	13.19	BRCA	GTEX-12ZZX-1126-SM-5EGKB
Normal	6.701	13.1	BRCA	GTEX-ZXES-0826-SM-5E43C
Normal	5.783	14.24	BRCA	GTEX-ZVZQ-0826-SM-51MRF
Normal	4.353	13.32	BRCA	GTEX-QDT8-0626-SM-48TYW
Normal	1.915	13.5	BRCA	GTEX-1399U-1826-SM-5PNZ1
Normal	0	13.27	BRCA	GTEX-TML8-1226-SM-32QON
Normal	5.464	12.99	BRCA	GTEX-S4UY-0726-SM-4AD6X
Normal	3.892	12.96	BRCA	GTEX-ZF29-1926-SM-5S2P1
Normal	5.306	13.75	BRCA	GTEX-13113-1726-SM-5GCOO
Normal	5.941	13.01	BRCA	GTEX-U3ZN-1926-SM-4DXSG
Normal	1.082	13.33	BRCA	GTEX-133LE-1726-SM-5K7VQ
Normal	3.061	13.68	BRCA	GTEX-11EM3-1326-SM-5N9C6
Normal	2.436	13.75	BRCA	GTEX-14AS3-1626-SM-5S2OY
Normal	1.562	14.02	BRCA	GTEX-Y114-2026-SM-4TT7L
Normal	4.151	13.8	BRCA	GTEX-1211K-1926-SM-5EQLB
Normal	4.254	13.26	BRCA	GTEX-Y5LM-1726-SM-4VDSX
Normal	4.452	13.57	BRCA	GTEX-ZYWO-2326-SM-5GZY4
Normal	8.602	13.35	BRCA	GTEX-11P81-1926-SM-5BC53
Normal	3.569	14.02	BRCA	GTEX-YJ8O-2226-SM-5IFHW
Normal	4.89	13.93	BRCA	GTEX-11ILO-2226-SM-5A5L1
Normal	3.636	12.74	BRCA	GTEX-YB5K-1626-SM-5IFIN
Normal	0	12.86	BRCA	GTEX-T6MO-0326-SM-32QOK
Normal	0	12.96	BRCA	GTEX-UJHI-1426-SM-3DB9C
Normal	5.485	13.99	BRCA	GTEX-ZAJG-0626-SM-5HL8X
Normal	5.196	14.07	BRCA	GTEX-13D11-1026-SM-5IJFB
Normal	4.614	13.7	BRCA	GTEX-XV7Q-2326-SM-4BRVZ
Normal	5.026	13.25	BRCA	GTEX-T5JW-2026-SM-4DM63
Normal	4.805	14.43	BRCA	GTEX-X4EP-2926-SM-3P5YQ
Normal	4.378	13.57	BRCA	GTEX-XUW1-2326-SM-4BOO5
Normal	2.539	13.2	BRCA	GTEX-11I78-2226-SM-5PNYA
Normal	4.739	14.14	BRCA	GTEX-1117F-2826-SM-5GZXL
Normal	4.634	14.12	BRCA	GTEX-XYKS-1326-SM-4BRUN
Normal	6.707	13.54	BRCA	GTEX-QVJO-1826-SM-447C9
Normal	5.275	13.1	BRCA	GTEX-ZQG8-0726-SM-5P9H9
Normal	4.064	13.38	BRCA	GTEX-13FTX-1126-SM-5N9EN
Normal	4.806	13.84	BRCA	GTEX-12WSB-0626-SM-59HJO
Normal	4.95	13.3	BRCA	GTEX-ZPIC-1126-SM-5BC7F
Normal	1.863	14.03	BRCA	GTEX-132AR-0826-SM-5EGK6
Normal	5.282	13.69	BRCA	GTEX-SE5C-2126-SM-4BRUJ
Normal	3.78	13.79	BRCA	GTEX-ZV6S-1826-SM-5NQ8D
Normal	5.528	12.85	BRCA	GTEX-145ME-1526-SM-5Q5F2
Normal	5.519	14.32	BRCA	GTEX-WI4N-1426-SM-3LK7H
Normal	4.175	14.12	BRCA	GTEX-13CF3-2126-SM-5IFJP
Normal	5.862	14.41	BRCA	GTEX-S32W-2026-SM-4AD6E
Normal	3.388	13.58	BRCA	GTEX-12WSK-2226-SM-5GCO5
Normal	5.718	12.92	CESC	GTEX-S341-1326-SM-4AD72
Normal	5.429	13.36	CESC	GTEX-T6MO-1426-SM-4DM73
Normal	5.95	13.55	CESC	GTEX-S32W-1626-SM-4AD6G
Normal	5.951	13.26	CESC	GTEX-TSE9-2726-SM-4DXSQ
Normal	6.043	13.11	CESC	GTEX-S4UY-1426-SM-4AD6Y
Normal	5.53	13.03	CESC	GTEX-S341-1126-SM-4AD6T
Normal	17.77	14.05	CESC	GTEX-U3ZN-1626-SM-4DXTZ
Normal	6.034	13.3	CESC	GTEX-TSE9-2826-SM-4DXTF
Normal	17.25	13.7	CESC	GTEX-T5JW-0726-SM-4DM6D
Normal	5.634	13.5	CESC	GTEX-S32W-1526-SM-4AD6Z
Normal	2.494	13.83	COAD	GTEX-13FHP-2426-SM-5KLZ5
Normal	0	13.44	COAD	GTEX-11ONC-2026-SM-5HL61
Normal	2.899	12.81	COAD	GTEX-ZYFC-2626-SM-5NQ6S
Normal	4.73	13.17	COAD	GTEX-12KS4-2426-SM-5LU8P
Normal	3.645	14.29	COAD	GTEX-111VG-2226-SM-5N9DU
Normal	4.78	13.95	COAD	GTEX-147JS-2526-SM-5S2Q8
Normal	4.235	13.97	COAD	GTEX-XMK1-1726-SM-4B64Z
Normal	5.133	13.32	COAD	GTEX-Z93S-2426-SM-5HL8N
Normal	6.811	13.27	COAD	GTEX-Y8E4-2426-SM-4WWDN
Normal	5.644	13.87	COAD	GTEX-ZAB4-2226-SM-5HL97
Normal	2.324	14.08	COAD	GTEX-11O72-2226-SM-5PNW2
Normal	5.543	12.47	COAD	GTEX-OXRL-1426-SM-3NM9E
Normal	5.502	12.99	COAD	GTEX-11NSD-1626-SM-5986U
Normal	3.628	13.52	COAD	GTEX-ZVP2-1526-SM-5NQ82
Normal	5.82	12.64	COAD	GTEX-117YX-0826-SM-5H11J
Normal	3.49	12.77	COAD	GTEX-O5YW-1426-SM-3MJHF
Normal	4.851	13.44	COAD	GTEX-145MO-2426-SM-5NQ9W
Normal	3.806	13.09	COAD	GTEX-148VJ-2626-SM-5QGPI
Normal	6.34	13.17	COAD	GTEX-TKQ2-1326-SM-4DXT9
Normal	5.275	13.47	COAD	GTEX-131XE-0826-SM-5HL9W
Normal	1.119	14.08	COAD	GTEX-13OVG-1426-SM-5K7VP
Normal	3.097	13.45	COAD	GTEX-139YR-2126-SM-5KM11
Normal	5.524	13.56	COAD	GTEX-QLQ7-1126-SM-4R1KN
Normal	5.312	12.93	COAD	GTEX-QEL4-1926-SM-4R1JI
Normal	2.987	12.9	COAD	GTEX-VJYA-2026-SM-4KL1K
Normal	0	13.15	COAD	GTEX-13OW5-2626-SM-5MR3M
Normal	4.535	13.74	COAD	GTEX-ZEX8-1926-SM-4WKFR
Normal	4.398	13.47	COAD	GTEX-ZY6K-1226-SM-5GZYL
Normal	4.328	12.43	COAD	GTEX-11TUW-2026-SM-5EQL8
Normal	4.991	12.02	COAD	GTEX-XXEK-1926-SM-4BRVD
Normal	3.707	12.24	COAD	GTEX-YEC4-1926-SM-5IFHJ
Normal	5.011	14.29	COAD	GTEX-146FQ-1926-SM-5NQBY
Normal	3.821	13.22	COAD	GTEX-WHWD-1226-SM-4OOS1
Normal	4.042	13.17	COAD	GTEX-11EQ9-1426-SM-5987G
Normal	5.306	13.87	COAD	GTEX-Q2AH-1226-SM-48TZL
Normal	4.235	13.11	COAD	GTEX-ZZ64-0726-SM-5GZX4
Normal	5.214	13.37	COAD	GTEX-ZPU1-1926-SM-57WDT
Normal	6.685	13.31	COAD	GTEX-139T6-1326-SM-5IFFO
Normal	3.654	13.43	COAD	GTEX-145MN-1726-SM-5SIA6
Normal	6.454	13.08	COAD	GTEX-RM2N-0926-SM-48FD1
Normal	4.81	13.35	COAD	GTEX-WOFM-2026-SM-4OOSQ
Normal	3.753	12.99	COAD	GTEX-WQUQ-2526-SM-4MVNO
Normal	6.218	13.92	COAD	GTEX-S4Q7-0826-SM-4AD5E
Normal	1.972	13.19	COAD	GTEX-X3Y1-1726-SM-4PQZL
Normal	5.477	13.24	COAD	GTEX-11DXZ-1726-SM-5H12M
Normal	8.969	12.53	COAD	GTEX-XQ8I-2126-SM-4BOOM
Normal	3.709	13.18	COAD	GTEX-ZV7C-1526-SM-5NQ72
Normal	5.852	13.9	COAD	GTEX-QLQW-0426-SM-447A7
Normal	5.119	11.91	COAD	GTEX-12WSL-1626-SM-5GCMU
Normal	4.549	14.19	COAD	GTEX-QDVN-1326-SM-48TZ3
Normal	5.479	13.16	COAD	GTEX-11P7K-1526-SM-5EGI7
Normal	4.986	14.4	COAD	GTEX-14C38-2626-SM-5RQI4
Normal	5.165	13.68	COAD	GTEX-QDVJ-1326-SM-48U1X
Normal	2.526	12.12	COAD	GTEX-V955-1626-SM-4JBHJ
Normal	4.545	13.34	COAD	GTEX-XGQ4-1226-SM-4AT67
Normal	4.369	13.65	COAD	GTEX-144GM-1226-SM-5LU52
Normal	4.164	11.77	COAD	GTEX-111YS-1626-SM-5GZZ9
Normal	4.927	13.72	COAD	GTEX-12C56-0626-SM-5EGGC
Normal	3.879	12.29	COAD	GTEX-13O61-1626-SM-5KM3T
Normal	5.021	13.98	COAD	GTEX-QMRM-1226-SM-447C6
Normal	2.718	13.18	COAD	GTEX-YB5E-1626-SM-5IFIQ
Normal	4.764	13.61	COAD	GTEX-PLZ5-1126-SM-3P613
Normal	2.866	13	COAD	GTEX-YEC3-2426-SM-5IFJR
Normal	3.838	13.01	COAD	GTEX-ZTSS-1126-SM-5985O
Normal	3.747	13.04	COAD	GTEX-OHPM-1426-SM-3TW8Y
Normal	0	14.57	COAD	GTEX-117YW-1826-SM-5PNY5
Normal	4.059	11.62	COAD	GTEX-WY7C-1626-SM-4ONC8
Normal	5.542	13.81	COAD	GTEX-QV31-0826-SM-4R1KR
Normal	3.036	13.31	COAD	GTEX-WFG7-1526-SM-4LVMG
Normal	4.219	13.2	COAD	GTEX-13S86-1626-SM-5Q5C5
Normal	4.684	14.18	COAD	GTEX-ZDYS-2326-SM-4WKG6
Normal	0	13.17	COAD	GTEX-13O21-2426-SM-5MR4A
Normal	3.444	13.84	COAD	GTEX-WHSB-0926-SM-4M1XJ
Normal	3.797	12.59	COAD	GTEX-OIZH-1426-SM-3NB1O
Normal	3.671	13.67	COAD	GTEX-YF7O-1726-SM-5IFJ9
Normal	4.311	12.72	COAD	GTEX-UJMC-1326-SM-4IHLS
Normal	2.046	13.5	COAD	GTEX-WFON-1426-SM-4LVMT
Normal	5.321	13.21	COAD	GTEX-11P82-1026-SM-5BC5J
Normal	5.99	12.59	COAD	GTEX-NFK9-2026-SM-3LK5K
Normal	5.824	12.17	COAD	GTEX-TKQ1-0626-SM-4DXTS
Normal	4.12	13.41	COAD	GTEX-XBED-1526-SM-4AT5W
Normal	2.885	12.87	COAD	GTEX-Y3I4-1426-SM-4TT9C
Normal	5.161	13.82	COAD	GTEX-13111-0726-SM-5DUVE
Normal	6.302	13.42	COAD	GTEX-R55D-1826-SM-48FEF
Normal	4.892	13.81	COAD	GTEX-SNOS-1226-SM-4DM5H
Normal	4.693	13.36	COAD	GTEX-XAJ8-0426-SM-47JYJ
Normal	5.008	13.48	COAD	GTEX-145LT-0926-SM-5LU9C
Normal	1.488	13.29	COAD	GTEX-XBEW-1926-SM-4SOJO
Normal	7.05	13.36	COAD	GTEX-12BJ1-2126-SM-5BC5O
Normal	5.808	12.8	COAD	GTEX-U3ZM-1126-SM-4DXUB
Normal	3.9	14.17	COAD	GTEX-111CU-1426-SM-5GZYP
Normal	6.456	12.91	COAD	GTEX-WH7G-1326-SM-4LVMS
Normal	4.107	12.95	COAD	GTEX-14DAR-1526-SM-5RQIX
Normal	4.308	13.68	COAD	GTEX-Q2AI-0926-SM-48U1F
Normal	3.302	14.53	COAD	GTEX-1399R-2226-SM-5P9JB
Normal	4.704	13.67	COAD	GTEX-14E6E-1526-SM-5RQIG
Normal	0	0	COAD	GTEX-SUCS-1026-SM-5CHTC
Normal	0	0	COAD	GTEX-WFG8-1526-SM-5CHSI
Normal	0	0	COAD	GTEX-WFON-1426-SM-5CHT1
Normal	1.712	13.61	COAD	GTEX-13W3W-2126-SM-5K7UX
Normal	0	12.83	COAD	GTEX-11TTK-2426-SM-5PNYO
Normal	0	13.72	COAD	GTEX-13O3O-2526-SM-5L3DR
Normal	2.92	13.93	COAD	GTEX-145LS-2726-SM-5Q5D8
Normal	4.887	13.33	COAD	GTEX-P78B-1726-SM-3P5ZV
Normal	4.886	12.98	COAD	GTEX-11GSP-1626-SM-5986N
Normal	2.158	13.77	COAD	GTEX-11ZVC-2126-SM-5EGJ1
Normal	3.784	12.39	COAD	GTEX-14AS3-1126-SM-5Q5CR
Normal	6.657	11.87	COAD	GTEX-11P81-1126-SM-5GU5G
Normal	5.271	12.28	COAD	GTEX-13U4I-2426-SM-5LU34
Normal	5.297	12.89	COAD	GTEX-145ME-0826-SM-5O9AF
Normal	3.917	14.21	COAD	GTEX-11ILO-2026-SM-5N9CQ
Normal	4.061	13.18	COAD	GTEX-OXRK-1726-SM-3NB16
Normal	3.397	14.35	COAD	GTEX-ZXES-1626-SM-5NQ7L
Normal	5.634	13.61	COAD	GTEX-R53T-1326-SM-48FCQ
Normal	4.187	13	COAD	GTEX-PX3G-1426-SM-48U1J
Normal	5.297	12.43	COAD	GTEX-S341-1426-SM-4AD6U
Normal	6.309	13.22	COAD	GTEX-133LE-1526-SM-5IFEN
Normal	4.978	13.87	COAD	GTEX-1128S-1626-SM-5H12O
Normal	2.589	12.39	COAD	GTEX-Y114-1526-SM-4TT79
Normal	5.345	13.82	COAD	GTEX-XV7Q-2126-SM-4BRVX
Normal	3.447	13.1	COAD	GTEX-XYKS-2226-SM-4E3IU
Normal	6.553	12.97	COAD	GTEX-UPIC-1726-SM-4IHKG
Normal	4.83	13.22	COAD	GTEX-Q734-1126-SM-48TZY
Normal	4.971	12.25	COAD	GTEX-ZYFG-1926-SM-5GID5
Normal	5.862	13.38	COAD	GTEX-ZLV1-1226-SM-4WWBX
Normal	8.195	13.79	COAD	GTEX-Y3IK-1826-SM-4WWDS
Normal	4.772	13.2	COAD	GTEX-ZGAY-2126-SM-4YCFB
Normal	4.815	12.91	COAD	GTEX-S7SF-1926-SM-4AT5B
Normal	2.234	13.64	COAD	GTEX-147F3-1926-SM-5SIB9
Normal	5.137	13.52	COAD	GTEX-QCQG-1626-SM-48U26
Normal	3.801	13.41	COAD	GTEX-13D11-0826-SM-5KLZJ
Normal	6.434	12.27	COAD	GTEX-Y8LW-1226-SM-4WWDP
Normal	5.352	13.88	COAD	GTEX-ZYWO-1626-SM-5E44H
Normal	4.055	12.62	COAD	GTEX-ZF29-1726-SM-4WKFV
Normal	6.558	14.2	COAD	GTEX-ZF2S-1926-SM-4WWAN
Normal	6.381	13.57	COAD	GTEX-S4P3-1226-SM-4AD4Y
Normal	4.769	12.42	COAD	GTEX-WEY5-1426-SM-4LMJ3
Normal	4.98	12.27	COAD	GTEX-13FH7-1526-SM-5J2N6
Normal	4.484	12.92	COAD	GTEX-132AR-2726-SM-5PNVN
Normal	5.768	13.09	COAD	GTEX-ZP4G-1726-SM-4WWCM
Normal	5.161	13.41	COAD	GTEX-1399S-1926-SM-5J2M5
Normal	5.854	14.01	COAD	GTEX-PWOO-1326-SM-48TCJ
Normal	5.731	12.24	COAD	GTEX-RU1J-1326-SM-46MUL
Normal	5.65	12.01	COAD	GTEX-T6MO-0826-SM-4DM51
Normal	6.164	13.61	COAD	GTEX-TML8-1326-SM-4DXTO
Normal	4.991	13.53	COAD	GTEX-W5WG-2426-SM-4LMI6
Normal	3.934	13.46	COAD	GTEX-X15G-1326-SM-4PQZJ
Normal	3.802	12.86	COAD	GTEX-XUW1-1926-SM-4BOP1
Normal	4.645	13.33	COAD	GTEX-P4QT-1426-SM-3NMCX
Normal	6.501	13.35	COAD	GTEX-13PL7-2526-SM-5IFGR
Normal	4.88	13.65	COAD	GTEX-XUZC-1326-SM-4BRV2
Normal	5.764	13.72	COAD	GTEX-ZYVF-2826-SM-5GIDK
Normal	5.014	13.67	COAD	GTEX-PWCY-1026-SM-48TD4
Normal	2.31	13.04	COAD	GTEX-13CF3-1426-SM-5K7YY
Normal	4.865	12.87	COAD	GTEX-SE5C-1526-SM-4BRWU
Normal	4.293	13.66	COAD	GTEX-UJHI-1126-SM-4IHLN
Normal	5.372	13.99	COAD	GTEX-T5JW-1126-SM-4DM5V
Normal	3.908	13.66	COAD	GTEX-XUJ4-2026-SM-4BOOW
Normal	5.156	13.49	COAD	GTEX-11I78-1226-SM-5A5K6
Normal	4.692	13.54	COAD	GTEX-Y5LM-1526-SM-4VDTA
Normal	5.101	13.02	COAD	GTEX-1211K-1726-SM-5FQUJ
Normal	3.517	13.06	COAD	GTEX-1122O-1526-SM-5N9CL
Normal	7.097	13.16	COAD	GTEX-R55G-1226-SM-48FDC
Normal	5.556	13.19	COAD	GTEX-PWN1-1426-SM-48TDF
Normal	5.444	13.55	COAD	GTEX-11DXX-1826-SM-5H126
Normal	5.131	14	COAD	GTEX-13QBU-1826-SM-5IJG3
Normal	6.938	13.36	COAD	GTEX-12WSJ-1526-SM-5GCNI
Normal	0	13.64	COAD	GTEX-132NY-2726-SM-5PNY2
Normal	4.354	13.4	COAD	GTEX-13OW6-2226-SM-5N9FL
Normal	2.384	13.03	COAD	GTEX-12ZZY-2726-SM-5EQ45
Normal	0	13.15	COAD	GTEX-XGQ4-1726-SM-4RH4G
Normal	0	12.76	COAD	GTEX-11GS4-1826-SM-5HL4T
Normal	0	12.76	COAD	GTEX-147JS-2626-SM-5S2UX
Normal	6.161	13.4	COAD	GTEX-148VJ-2426-SM-5NQ9Y
Normal	2.776	13.18	COAD	GTEX-13SLW-2826-SM-5Q5ES
Normal	4.38	13.36	COAD	GTEX-ZYT6-2826-SM-5GICX
Normal	5.121	12.93	COAD	GTEX-1212Z-1826-SM-5FQSH
Normal	0	13.55	COAD	GTEX-13FHO-2726-SM-5K7VG
Normal	3.405	13.09	COAD	GTEX-11EI6-2626-SM-5PNVT
Normal	6.771	12	COAD	GTEX-ZPU1-1726-SM-4WWFV
Normal	6.422	13.54	COAD	GTEX-YEC3-2026-SM-4WWFL
Normal	3.55	13.27	COAD	GTEX-YECK-2826-SM-5IFHF
Normal	6.724	13.55	COAD	GTEX-11DXY-2026-SM-5N9CZ
Normal	3.934	13.39	COAD	GTEX-147GR-2826-SM-5RQK8
Normal	3.517	12	COAD	GTEX-WHPG-1626-SM-4M1ZL
Normal	3.916	13.3	COAD	GTEX-YJ8A-1726-SM-5P9IQ
Normal	4.039	12.2	COAD	GTEX-WHWD-1526-SM-4OORV
Normal	4.72	12.22	COAD	GTEX-13CF2-1826-SM-5N9GK
Normal	5.212	12.24	COAD	GTEX-13OW8-2726-SM-5L3FZ
Normal	2.45	13.11	COAD	GTEX-11EQ9-1526-SM-5PNY7
Normal	2.329	13.22	COAD	GTEX-11ZU8-1126-SM-5EQ5K
Normal	2.062	13.57	COAD	GTEX-11P82-1226-SM-5HL5P
Normal	7.365	13.7	COAD	GTEX-11PRG-2026-SM-5GU5F
Normal	5.177	12.7	COAD	GTEX-117XS-2226-SM-5GIE1
Normal	5.108	13.04	COAD	GTEX-14A5H-1626-SM-5SIAN
Normal	3.719	12.86	COAD	GTEX-Z93S-2626-SM-57WBX
Normal	4.882	12.92	COAD	GTEX-ZY6K-1326-SM-5GZWP
Normal	4.063	12.07	COAD	GTEX-11DXZ-1626-SM-5GIDI
Normal	5.709	13.2	COAD	GTEX-ZTTD-2626-SM-57WEX
Normal	5.385	12.76	COAD	GTEX-Y5V6-1626-SM-4VDT2
Normal	5.848	13.41	COAD	GTEX-ZAB4-2426-SM-5HL8A
Normal	1.31	12.61	COAD	GTEX-13N2G-2226-SM-5IJCU
Normal	2.658	13.97	COAD	GTEX-14C39-1626-SM-5S2P4
Normal	3.107	13.56	COAD	GTEX-13X6I-2726-SM-5Q5ET
Normal	5.289	12.48	COAD	GTEX-13111-1926-SM-5GCOL
Normal	5.316	12.19	COAD	GTEX-XXEK-1826-SM-4BRVC
Normal	2.969	12.99	COAD	GTEX-YF7O-1626-SM-5IFII
Normal	5.397	12.9	COAD	GTEX-X5EB-1126-SM-46MVV
Normal	4.666	12.78	COAD	GTEX-11TUW-2326-SM-5EQMO
Normal	3.558	13.89	COAD	GTEX-11EQ8-2626-SM-5N9BO
Normal	5.817	12.45	COAD	GTEX-11ONC-1926-SM-5GU75
Normal	2.696	12.16	COAD	GTEX-13G51-2126-SM-5IJD9
Normal	3.608	11.86	COAD	GTEX-1399R-2126-SM-5K7WZ
Normal	5.316	13.17	COAD	GTEX-YEC3-2026-SM-5CVLQ
Normal	4.043	12.96	COAD	GTEX-ZE9C-2126-SM-4WKGY
Normal	3.342	13.29	COAD	GTEX-WH7G-1426-SM-4LVMU
Normal	4.208	12.81	COAD	GTEX-12WSM-1426-SM-5GCPA
Normal	0	13.93	COAD	GTEX-ZDTS-2726-SM-5L3E2
Normal	4.886	11.39	COAD	GTEX-111YS-1826-SM-5GIEP
Normal	3.017	12.94	COAD	GTEX-WQUQ-2626-SM-4MVNP
Normal	3.018	11.5	COAD	GTEX-131XE-1026-SM-5EGKE
Normal	3.884	12.96	COAD	GTEX-145MH-2726-SM-5QGQ6
Normal	1.766	12.62	COAD	GTEX-12696-1926-SM-5EGJT
Normal	6.242	12.32	COAD	GTEX-145MO-2626-SM-5QGPD
Normal	4.828	12.35	COAD	GTEX-13O61-1526-SM-5KM3P
Normal	3.717	12.75	COAD	GTEX-XAJ8-0726-SM-47JY5
Normal	5.284	12.73	COAD	GTEX-ZZ64-0826-SM-5E449
Normal	5.285	12.77	COAD	GTEX-ZF28-2526-SM-57WFH
Normal	6.032	13.35	COAD	GTEX-ZQUD-1026-SM-4YCEZ
Normal	5.37	12.96	COAD	GTEX-13PVQ-2726-SM-5L3H7
Normal	5.865	11.94	COAD	GTEX-ZG7Y-1826-SM-4WWD3
Normal	3.398	11.89	COAD	GTEX-WY7C-1926-SM-4ONCI
Normal	3.349	12.07	COAD	GTEX-Y3I4-1126-SM-4TT7Y
Normal	1.831	11.8	COAD	GTEX-117YX-0526-SM-5EGJH
Normal	5.718	12.82	COAD	GTEX-111CU-1226-SM-5EGIN
Normal	4.188	12.87	COAD	GTEX-WOFM-1926-SM-4OOSP
Normal	8.423	13.82	COAD	GTEX-ZYFD-2226-SM-5E43P
Normal	5.26	11.79	COAD	GTEX-ZAB5-1426-SM-5HL9D
Normal	2.995	13.42	COAD	GTEX-13O1R-2426-SM-5KLZZ
Normal	4.436	12	COAD	GTEX-12BJ1-2026-SM-5FQUH
Normal	5.445	12.28	COAD	GTEX-ZTSS-1226-SM-51MSZ
Normal	4.324	12.19	COAD	GTEX-1339X-1726-SM-5P9J9
Normal	1.213	12.4	COAD	GTEX-11P7K-1826-SM-5HL5A
Normal	6.111	12.67	COAD	GTEX-ZLFU-1426-SM-4WWEU
Normal	3.52	12.33	COAD	GTEX-WFG8-1726-SM-4LVM6
Normal	3.775	12.83	COAD	GTEX-12WSL-1826-SM-5LZW9
Normal	4.151	12.87	COAD	GTEX-WYJK-2326-SM-4ONDN
Normal	4.838	13.61	COAD	GTEX-11TT1-0926-SM-5GU5M
Normal	5.668	11.79	COAD	GTEX-ZT9W-1726-SM-51MS3
Normal	6.542	11.9	COAD	GTEX-ZVZP-2026-SM-57WB3
Normal	4.09	12.48	COAD	GTEX-ZA64-1426-SM-5CVMC
Normal	0	0	COAD	GTEX-WFG8-1726-SM-5CHTE
Normal	5.016	12.91	COAD	GTEX-11ZTS-1526-SM-5N9G7
Normal	6.157	13.33	COAD	GTEX-145LS-2926-SM-5O99G
Normal	5.083	13.36	COAD	GTEX-11EMC-1426-SM-5N9E4
Normal	3.753	12.59	COAD	GTEX-13U4I-2626-SM-5SI9C
Normal	1.63	11.53	COAD	GTEX-WYVS-1126-SM-4SOJX
Normal	2.679	13.07	COAD	GTEX-131YS-2926-SM-5EGKI
Normal	7.46	13.5	COAD	GTEX-ZF2S-1826-SM-4WKFF
Normal	5.389	13.25	COAD	GTEX-ZVT4-2626-SM-5N9GJ
Normal	4.587	12.82	COAD	GTEX-12ZZX-2726-SM-5N9FT
Normal	4.615	13.15	COAD	GTEX-12WSG-2426-SM-5EQLZ
Normal	5.126	13.29	COAD	GTEX-13X6K-2726-SM-5O9DG
Normal	2.449	13.09	COAD	GTEX-X4EO-2726-SM-4E3HS
Normal	3.311	12.68	COAD	GTEX-Y114-1626-SM-4TT7I
Normal	4.161	12.56	COAD	GTEX-11P81-1426-SM-5P9JN
Normal	2.878	13.23	COAD	GTEX-14A5I-2426-SM-5Q5CP
Normal	4.979	13.97	COAD	GTEX-WI4N-2226-SM-4OOS9
Normal	4.314	12.42	COAD	GTEX-146FH-2426-SM-5Q5EW
Normal	5.122	12.8	COAD	GTEX-132AR-2826-SM-5IJFV
Normal	5.109	12.56	COAD	GTEX-1122O-1426-SM-5H11R
Normal	2.406	12.7	COAD	GTEX-11DXX-1926-SM-5EGJK
Normal	5.712	13.11	COAD	GTEX-ZQG8-2426-SM-57WEE
Normal	3.412	11.84	COAD	GTEX-145ME-1126-SM-5SIAT
Normal	5.615	13.08	COAD	GTEX-ZVT3-2826-SM-5GU6A
Normal	3.527	12.23	COAD	GTEX-X15G-1526-SM-4PQZM
Normal	5.402	13.3	COAD	GTEX-ZE7O-2626-SM-51MSS
Normal	6.421	12.54	COAD	GTEX-ZV6S-1126-SM-57WE9
Normal	4.125	11.71	COAD	GTEX-XV7Q-2226-SM-4BRVY
Normal	3.622	14.21	COAD	GTEX-13OVJ-1826-SM-5KM2D
Normal	5.161	11.72	COAD	GTEX-ZP4G-1526-SM-57WE5
Normal	6.318	12.41	COAD	GTEX-ZLV1-1326-SM-4WWER
Normal	5.531	12.75	COAD	GTEX-13113-1426-SM-5EGHU
Normal	4.636	11.73	COAD	GTEX-ZYFG-1826-SM-5GZWX
Normal	3.789	11.57	COAD	GTEX-13OVI-2126-SM-5KM3U
Normal	2.691	12.11	COAD	GTEX-11I78-1326-SM-5PNY9
Normal	5.911	11.26	COAD	GTEX-ZPIC-2626-SM-57WE2
Normal	3.56	13.27	COAD	GTEX-WRHK-1126-SM-4MVOJ
Normal	3.77	12.32	COAD	GTEX-13PVR-1726-SM-5Q5EC
Normal	4.741	12.87	COAD	GTEX-12WSJ-1426-SM-5GCON
Normal	5.533	12.64	COAD	GTEX-Y5LM-1426-SM-5RQJL
Normal	4.96	14.04	COAD	GTEX-ZVZQ-2626-SM-59HLB
Normal	4.999	13.06	COAD	GTEX-W5WG-2026-SM-4LMIB
Normal	2.251	12.99	COAD	GTEX-1211K-1826-SM-5EGJ2
Normal	1.968	12.47	COAD	GTEX-13CF3-1326-SM-5LZXZ
Normal	0	11.49	COAD	GTEX-13VXT-2026-SM-5L3EW
Normal	4.322	12.3	COAD	GTEX-ZF29-1826-SM-4WKG8
Normal	6.583	12.05	COAD	GTEX-131XG-1526-SM-5GCNQ
Normal	5.158	12.06	COAD	GTEX-13FH7-1626-SM-5J2O9
Normal	4.014	12.06	COAD	GTEX-11ZTT-1626-SM-5EQKR
Normal	4.725	11.91	COAD	GTEX-ZVT2-1726-SM-51MRO
Normal	4.294	13.67	COAD	GTEX-13W3W-2226-SM-5LU4M
Normal	4.071	11.77	COAD	GTEX-WXYG-1726-SM-4ONCU
Normal	2.72	12.31	COAD	GTEX-ZAJG-2626-SM-5S2NU
Normal	3.611	12.11	COAD	GTEX-14BMU-1326-SM-5RQIH
Normal	4.657	11.56	COAD	GTEX-XUW1-1826-SM-4BOQD
Normal	0	12.24	COAD	GTEX-13D11-0626-SM-5LZYY
Normal	3.112	11.29	COAD	GTEX-XUJ4-2126-SM-4BOOX
Normal	0	13.89	DLBC	GTEX-NPJ8-0007-SM-26GMW
Normal	0	16.07	DLBC	GTEX-11NSD-0005-SM-5LZZ5
Normal	4.149	15.97	DLBC	GTEX-WQUQ-0006-SM-3MJF4
Normal	6.418	15.56	DLBC	GTEX-12WSN-0006-SM-5NQAP
Normal	3.639	15.06	DLBC	GTEX-Z93S-0005-SM-4RGLW
Normal	6.307	16.09	DLBC	GTEX-ZTX8-0006-SM-4YCE4
Normal	0	14.58	DLBC	GTEX-N7MS-0007-SM-26GMV
Normal	0	15.84	DLBC	GTEX-PSDG-0005-SM-3GADC
Normal	0	15.06	DLBC	GTEX-S7SE-0005-SM-2XCEA
Normal	7.249	15.59	DLBC	GTEX-13OW6-0005-SM-5NQ9Z
Normal	3.544	14.62	DLBC	GTEX-14BMV-0005-SM-5NQ6Y
Normal	5.166	15	DLBC	GTEX-11NV4-0005-SM-5N9EX
Normal	0	17.62	DLBC	GTEX-PLZ6-0006-SM-33HBZ
Normal	5.516	16.46	DLBC	GTEX-ZDXO-0006-SM-4WKGF
Normal	6.004	15.34	DLBC	GTEX-12WSH-0005-SM-5NQ9P
Normal	0	15.81	DLBC	GTEX-WFG8-0006-SM-3GIKS
Normal	10.87	17.55	DLBC	GTEX-X4LF-0006-SM-3NMCO
Normal	5.406	14.58	DLBC	GTEX-11OC5-0006-SM-5N9FA
Normal	6.073	13.52	DLBC	GTEX-11WQK-0005-SM-5O9AV
Normal	5.438	16.74	DLBC	GTEX-13CZU-0005-SM-5LU8K
Normal	0	14.2	DLBC	GTEX-QXCU-0006-SM-2TC5K
Normal	3.424	16.86	DLBC	GTEX-Y5V6-0005-SM-4V6FD
Normal	6.779	14.78	DLBC	GTEX-11ZUS-0006-SM-5O9AJ
Normal	0	16.93	DLBC	GTEX-P4PQ-0005-SM-2HMKJ
Normal	5.302	16.62	DLBC	GTEX-WHWD-0005-SM-3LK7D
Normal	6.494	14.91	DLBC	GTEX-X4XY-0006-SM-46MV2
Normal	3.161	14.96	DLBC	GTEX-113IC-0006-SM-5NQ9C
Normal	4.449	16.54	DLBC	GTEX-12BJ1-0006-SM-5SIB5
Normal	5.14	16.79	DLBC	GTEX-ZDTT-0006-SM-4WKFP
Normal	0	14.25	DLBC	GTEX-REY6-0005-SM-2TF54
Normal	0	17.53	DLBC	GTEX-YFCO-0005-SM-4W1ZI
Normal	5.475	16.25	DLBC	GTEX-WVLH-0006-SM-3MJF7
Normal	0	15.51	DLBC	GTEX-TKQ2-0006-SM-33HBH
Normal	1.396	14.89	DLBC	GTEX-U4B1-0006-SM-3DB8E
Normal	0	15.78	DLBC	GTEX-12WSC-0005-SM-5MR3H
Normal	0	15.48	DLBC	GTEX-11DXZ-0006-SM-5LZZH
Normal	5.197	16.34	DLBC	GTEX-QMRM-0005-SM-3NB2A
Normal	0	15.22	DLBC	GTEX-S4Q7-0006-SM-3K2AT
Normal	3.806	15.09	DLBC	GTEX-12KS4-0005-SM-5SI94
Normal	3.446	16.04	DLBC	GTEX-13FTW-0005-SM-5LZVZ
Normal	5.452	16.78	DLBC	GTEX-14DAR-0006-SM-5N9GC
Normal	3.416	15.01	DLBC	GTEX-14E6D-0005-SM-5N9D7
Normal	5.654	15.72	DLBC	GTEX-X585-0005-SM-46MV3
Normal	1.679	15.8	DLBC	GTEX-ZDTS-0006-SM-4WAYZ
Normal	2.835	14.83	DLBC	GTEX-139TU-0006-SM-5LZVN
Normal	6.842	17.64	DLBC	GTEX-VJYA-0005-SM-3P5ZD
Normal	5.091	15.97	DLBC	GTEX-WK11-0006-SM-3NB3J
Normal	4.857	15.7	DLBC	GTEX-ZDYS-0002-SM-4WKGR
Normal	1.706	15.88	DLBC	GTEX-12696-0005-SM-5LZYS
Normal	0	16.19	DLBC	GTEX-132QS-0005-SM-5LZXK
Normal	5.423	17.5	DLBC	GTEX-139TS-0005-SM-5NQC1
Normal	5.978	14.11	DLBC	GTEX-12584-0005-SM-5N9GM
Normal	5.393	15.77	DLBC	GTEX-UTHO-0006-SM-3NMCC
Normal	6.845	16.06	DLBC	GTEX-X62O-0005-SM-46MV1
Normal	5.773	16.68	DLBC	GTEX-139T6-0006-SM-5LU92
Normal	0	15.96	DLBC	GTEX-SNOS-0006-SM-32PLH
Normal	4.608	15.95	DLBC	GTEX-11DXY-0006-SM-5NQ8N
Normal	0	16.74	DLBC	GTEX-RM2N-0006-SM-2TF5H
Normal	5.784	16.88	DLBC	GTEX-1399R-0006-SM-5N9FR
Normal	4.586	15.04	DLBC	GTEX-139T8-0006-SM-5NQ6V
Normal	1.145	15.03	DLBC	GTEX-OIZI-0005-SM-2XCED
Normal	0	14.92	DLBC	GTEX-R55D-0006-SM-3GIJS
Normal	7.106	18.24	DLBC	GTEX-WOFM-0005-SM-3MJF3
Normal	4.11	15.74	DLBC	GTEX-11TT1-0005-SM-5NQ8Y
Normal	5.781	17.1	DLBC	GTEX-WHSB-0005-SM-3LK7C
Normal	6.83	16.47	DLBC	GTEX-11LCK-0005-SM-5O98U
Normal	8.783	17.23	DLBC	GTEX-1497J-0005-SM-5NQBD
Normal	3.408	16	DLBC	GTEX-14ICL-0006-SM-5SIAB
Normal	5.769	15.02	DLBC	GTEX-OHPJ-0006-SM-3LK6G
Normal	0	15.16	DLBC	GTEX-QDVJ-0005-SM-2TC5X
Normal	0	15.91	DLBC	GTEX-WFG7-0005-SM-3GIKM
Normal	4.947	15.85	DLBC	GTEX-ZVTK-0006-SM-57WBK
Normal	0	15.78	DLBC	GTEX-11NUK-0005-SM-5MR5F
Normal	6.139	16.82	DLBC	GTEX-12C56-0006-SM-5N9E9
Normal	1.61	16.02	DLBC	GTEX-PLZ5-0006-SM-5S2W5
Normal	6.314	14.81	DLBC	GTEX-14E6C-0005-SM-5O98N
Normal	1.69	15.6	DLBC	GTEX-Q2AI-0006-SM-2I3FG
Normal	0	15.42	DLBC	GTEX-R55E-0006-SM-2TC5G
Normal	5.619	15.73	DLBC	GTEX-XPT6-0006-SM-4B66Q
Normal	5.001	15.52	DLBC	GTEX-14A6H-0006-SM-5NQ7W
Normal	5.442	15.98	DLBC	GTEX-WHPG-0006-SM-3NMBV
Normal	5.331	16.41	DLBC	GTEX-X88G-0006-SM-47JX5
Normal	6.896	17.53	DLBC	GTEX-OXRL-0005-SM-3LK6A
Normal	0	14.27	DLBC	GTEX-POYW-0006-SM-2XCF4
Normal	5.805	17.9	DLBC	GTEX-X3Y1-0006-SM-3P5ZG
Normal	2.463	16.65	DLBC	GTEX-11WQC-0006-SM-5LZVP
Normal	7.148	16.18	DLBC	GTEX-13OW8-0005-SM-5NQAC
Normal	0	17.05	DLBC	GTEX-YF7O-0005-SM-4W1ZU
Normal	7.002	17.42	DLBC	GTEX-14B4R-0006-SM-5O9A7
Normal	5.526	15.59	DLBC	GTEX-XBED-0006-SM-47JXO
Normal	6.442	17.51	DLBC	GTEX-ZTSS-0005-SM-4YCDR
Normal	5.518	15.51	DLBC	GTEX-14E7W-0006-SM-5N9GG
Normal	6.069	15.2	DLBC	GTEX-S7PM-0006-SM-3NM8C
Normal	3.647	15.72	DLBC	GTEX-Y8E4-0006-SM-4V6EW
Normal	4.237	16.69	DLBC	GTEX-ZXG5-0005-SM-57WCN
Normal	6.789	15.11	DLBC	GTEX-1314G-0005-SM-5NQ9O
Normal	5.03	15.12	DLBC	GTEX-X4XX-0005-SM-3NMCS
Normal	5.33	16.75	DLBC	GTEX-XMK1-0005-SM-4B665
Normal	0	18.06	DLBC	GTEX-Y9LG-0006-SM-4VBRK
Normal	3.882	15.39	DLBC	GTEX-11TUW-0006-SM-5LZW2
Normal	0	15.96	DLBC	GTEX-QLQ7-0005-SM-2S1QP
Normal	5.777	16.53	DLBC	GTEX-WY7C-0006-SM-3NB3L
Normal	6.188	16.42	DLBC	GTEX-ZVP2-0005-SM-51MRK
Normal	7.694	15.79	DLBC	GTEX-1399Q-0005-SM-5NQAG
Normal	0	15.77	DLBC	GTEX-SJXC-0005-SM-2XCE7
Normal	0	16.75	DLBC	GTEX-TMZS-0006-SM-3DB8G
Normal	6.218	16.64	DLBC	GTEX-132NY-0005-SM-5O9AC
Normal	6.11	17.97	DLBC	GTEX-O5YW-0006-SM-3LK6E
Normal	0	15.15	DLBC	GTEX-P44G-0006-SM-2TC6A
Normal	0	15.53	DLBC	GTEX-QLQW-0005-SM-2S1RA
Normal	0	15.52	DLBC	GTEX-YECK-0005-SM-4W217
Normal	6.625	17.09	DLBC	GTEX-12WSL-0005-SM-5NQAD
Normal	6.389	15.75	DLBC	GTEX-13VXU-0006-SM-5N9FF
Normal	0	15.14	DLBC	GTEX-VUSG-0006-SM-3GIK9
Normal	4.908	15.93	DLBC	GTEX-ZF28-0005-SM-4WKH3
Normal	7.604	16.33	DLBC	GTEX-ZVE2-0006-SM-51MRW
Normal	5.607	15.59	DLBC	GTEX-12WSE-0005-SM-5NQAE
Normal	3.105	17.08	DLBC	GTEX-13111-0005-SM-5NQ7Z
Normal	6.268	16.78	DLBC	GTEX-13OVG-0005-SM-5P9HA
Normal	0	16.22	DLBC	GTEX-O5YT-0007-SM-32PK7
Normal	6.663	16.22	DLBC	GTEX-1192W-0005-SM-5NQBQ
Normal	0	16.25	DLBC	GTEX-OHPM-0006-SM-2HMKU
Normal	0	15.91	DLBC	GTEX-R55F-0005-SM-2TF4W
Normal	3.718	16	DLBC	GTEX-117YW-0005-SM-5NQ8Z
Normal	6.685	16.25	DLBC	GTEX-14A5H-0006-SM-5O9AI
Normal	0	15.76	DLBC	GTEX-N7MS-0007-SM-2D7W1
Normal	5.783	15.83	DLBC	GTEX-WZTO-0006-SM-3NM9T
Normal	4.477	16.11	DLBC	GTEX-X261-0005-SM-4PQYX
Normal	3.062	16.5	DLBC	GTEX-Y111-0006-SM-4SOIO
Normal	4.587	14.21	DLBC	GTEX-ZE9C-0006-SM-4WKG2
Normal	5.964	15.71	DLBC	GTEX-ZUA1-0005-SM-4YCEV
Normal	5.085	16.75	DLBC	GTEX-13O61-0005-SM-5O9AU
Normal	6.196	14.62	DLBC	GTEX-14ABY-0005-SM-5O99U
Normal	5.252	17.97	DLBC	GTEX-14E1K-0006-SM-5N9DY
Normal	6.321	17.61	DLBC	GTEX-WFON-0005-SM-3NMC9
Normal	6.698	16.42	DLBC	GTEX-XPVG-0006-SM-4B65Z
Normal	6.344	17.15	DLBC	GTEX-111YS-0006-SM-5NQBE
Normal	4.527	15.84	DLBC	GTEX-1212Z-0006-SM-5NQ8M
Normal	8.655	15.65	DLBC	GTEX-132Q8-0006-SM-5NQA4
Normal	1.745	16.34	DLBC	GTEX-OOBJ-0006-SM-2I3F4
Normal	6.137	15.47	DLBC	GTEX-U3ZG-0006-SM-47JWX
Normal	4.179	16.56	DLBC	GTEX-V1D1-0006-SM-3NMCE
Normal	6.312	17.61	DLBC	GTEX-XAJ8-0006-SM-46MVM
Normal	6.931	17.44	DLBC	GTEX-ZQUD-0005-SM-4YCE5
Normal	6.553	16.88	DLBC	GTEX-14BIL-0006-SM-5N9F2
Normal	5.967	17.12	DLBC	GTEX-XBEW-0006-SM-4AT4E
Normal	4.957	17.57	DLBC	GTEX-11P82-0006-SM-5N9FY
Normal	6.207	15.06	DLBC	GTEX-14C38-0006-SM-5NQBF
Normal	6.518	16.86	DLBC	GTEX-13CF2-0006-SM-5O99L
Normal	6.664	15.43	DLBC	GTEX-11EQ9-0006-SM-5LUB6
Normal	3.23	16.23	DLBC	GTEX-11OF3-0006-SM-5O9CM
Normal	3.459	15.45	DLBC	GTEX-11UD2-0005-SM-5NQ9B
Normal	3.993	16.81	DLBC	GTEX-13S86-0005-SM-5NQ7I
Normal	6.122	16.04	DLBC	GTEX-WHSE-0006-SM-3NMBW
Normal	5.671	16.04	DLBC	GTEX-11EQ8-0006-SM-5P9HJ
Normal	7.033	16.21	DLBC	GTEX-12126-0006-SM-5O9B8
Normal	7.76	16.45	DLBC	GTEX-12WSM-0005-SM-5NQB3
Normal	2.548	16.77	DLBC	GTEX-139TT-0006-SM-5O9CG
Normal	6.837	17.87	DLBC	GTEX-13CIG-0006-SM-5P9HF
Normal	6.542	15.26	DLBC	GTEX-148VJ-0006-SM-5NQB1
Normal	6.652	16.39	DLBC	GTEX-14C39-0005-SM-5NQBR
Normal	7.621	14.88	DLBC	GTEX-T5JC-0005-SM-4DM7B
Normal	0	16.55	DLBC	GTEX-U412-0006-SM-3DB8J
Normal	5.282	15.81	DLBC	GTEX-XBEC-0006-SM-4AT5T
Normal	5.235	15.48	DLBC	GTEX-XLM4-0005-SM-4AT4P
Normal	6.195	16.08	DLBC	GTEX-Y8DK-0005-SM-4RGNR
Normal	5.672	17.16	DLBC	GTEX-YB5E-0005-SM-4VDSO
Normal	6.476	17.47	DLBC	GTEX-ZVZP-0006-SM-51MSW
Normal	1.957	16.9	DLBC	GTEX-11GSO-0005-SM-5O9CA
Normal	1.83	16.85	DLBC	GTEX-11O72-0006-SM-5O9DB
Normal	6.537	17.45	DLBC	GTEX-WH7G-0005-SM-3NMBX
Normal	5.954	17.52	DLBC	GTEX-XGQ4-0005-SM-4AT5U
Normal	5.014	15.73	DLBC	GTEX-XOTO-0006-SM-4B64T
Normal	0	15.26	DLBC	GTEX-N7MS-0007-SM-26GME
Normal	0	17.34	DLBC	GTEX-OIZH-0005-SM-2HMJN
Normal	0	16.01	DLBC	GTEX-OOBK-0005-SM-2YUMG
Normal	6.163	16.4	DLBC	GTEX-QDVN-0006-SM-48U1R
Normal	0	15.47	DLBC	GTEX-RVPV-0006-SM-2TF6Q
Normal	6.917	17.74	DLBC	GTEX-X5EB-0006-SM-46MV5
Normal	7.056	16.58	DLBC	GTEX-XQ8I-0006-SM-4BOQ5
Normal	5.982	16.15	DLBC	GTEX-XXEK-0005-SM-4BRWJ
Normal	8.311	18.37	DLBC	GTEX-ZG7Y-0006-SM-4WWEA
Normal	7.25	17.58	DLBC	GTEX-ZPU1-0006-SM-4WWAT
Normal	3.427	15.83	DLBC	GTEX-117XS-0005-SM-5PNU6
Normal	6.129	17.03	DLBC	GTEX-13FXS-0006-SM-5O99X
Normal	2.322	15.77	DLBC	GTEX-NL3H-0006-SM-2I3FW
Normal	6.111	17.06	DLBC	GTEX-PVOW-0006-SM-3NMB8
Normal	0	17.02	DLBC	GTEX-PW2O-0006-SM-2I3DV
Normal	0	16.93	DLBC	GTEX-WFJO-0005-SM-3GIKY
Normal	5.72	15.5	DLBC	GTEX-WOFL-0006-SM-3TW8K
Normal	6.869	16.58	DLBC	GTEX-Y8E5-0006-SM-47JWQ
Normal	8.488	15.57	DLBC	GTEX-13OVK-0006-SM-5O9B7
Normal	0	15.42	DLBC	GTEX-PLZ5-0006-SM-2S1NZ
Normal	6.861	15.24	DLBC	GTEX-XK95-0005-SM-4AT4S
Normal	0	16.95	DLBC	GTEX-Y3I4-0006-SM-4TT1E
Normal	7.263	15.43	DLBC	GTEX-ZTTD-0006-SM-51MSJ
Normal	7.49	16.26	DLBC	GTEX-11DYG-0006-SM-5NQB2
Normal	6.659	16.51	DLBC	GTEX-131XE-0006-SM-5P9F9
Normal	4.968	18.17	DLBC	GTEX-131XF-0006-SM-5P9HK
Normal	7.259	17.31	DLBC	GTEX-131XH-0006-SM-5O98V
Normal	0	15.65	DLBC	GTEX-TMKS-0005-SM-33OV7
Normal	5.975	15.29	DLBC	GTEX-XMD1-0006-SM-4AT4Q
Normal	5.796	16.74	DLBC	GTEX-11PRG-0005-SM-5NQ6X
Normal	7.073	15.64	DLBC	GTEX-12WSI-0005-SM-5O99K
Normal	6.426	15.94	DLBC	GTEX-13CZV-0006-SM-5P9IN
Normal	7.775	16.3	DLBC	GTEX-147F4-0006-SM-5O99T
Normal	0	16.3	DLBC	GTEX-12WSA-0005-SM-5O9BM
Normal	4.816	15.42	DLBC	GTEX-12ZZW-0005-SM-5O9BY
Normal	3.044	15.8	DLBC	GTEX-139UC-0005-SM-5PNU7
Normal	0	13.67	DLBC	GTEX-NPJ8-0007-SM-26GMF
Normal	0	15.87	DLBC	GTEX-QMR6-0005-SM-32PKY
Normal	0	16.99	DLBC	GTEX-RUSQ-0006-SM-2TF6P
Normal	0	15.11	DLBC	GTEX-RVPU-0005-SM-2TF6L
Normal	6.031	17.49	DLBC	GTEX-XQ3S-0006-SM-4BOQ4
Normal	8.402	15.75	DLBC	GTEX-1192X-0005-SM-5NQC3
Normal	0	14.86	DLBC	GTEX-NPJ8-0007-SM-2D7VX
Normal	5.745	17.3	DLBC	GTEX-Q2AH-0005-SM-5SI7G
Normal	0	17.7	DLBC	GTEX-P4QS-0005-SM-2I3EY
Normal	1.035	15.88	DLBC	GTEX-TMMY-0005-SM-33HBN
Normal	5.166	17.07	DLBC	GTEX-WRHK-0005-SM-3MJF5
Normal	4.129	14.96	DLBC	GTEX-WRHU-0006-SM-3MJF6
Normal	4.566	15.69	DLBC	GTEX-12WSD-0005-SM-5N9FZ
Normal	3.982	15.24	DLBC	GTEX-13U4I-0006-SM-5N9CI
Normal	2.973	15.9	DLBC	GTEX-14DAQ-0005-SM-5NQ7B
Normal	5.649	16.55	DLBC	GTEX-14H4A-0006-SM-5N9E3
Normal	0	15.63	DLBC	GTEX-14BMU-0006-SM-5MR3T
Normal	5.477	14.94	DLBC	GTEX-XV7Q-0005-SM-4BRWI
Normal	4.312	16.69	DLBC	GTEX-PWN1-0006-SM-5SI7T
Normal	6.454	16.08	DLBC	GTEX-ZGAY-0006-SM-4WWAQ
Normal	0	15.25	DLBC	GTEX-RTLS-0006-SM-2TF58
Normal	4.21	16.03	DLBC	GTEX-132AR-0006-SM-5NQ7N
Normal	4.537	15.98	DLBC	GTEX-XUW1-0005-SM-4BOQ7
Normal	5.249	15.88	DLBC	GTEX-YBZK-0005-SM-59HKG
Normal	3.459	16.44	DLBC	GTEX-Y5LM-0005-SM-4V6EJ
Normal	6.027	15.98	DLBC	GTEX-WYVS-0006-SM-3NMA7
Normal	5.257	15.88	DLBC	GTEX-14A5I-0005-SM-5N9FU
Normal	5.3	15.44	DLBC	GTEX-14BIN-0005-SM-5N9FE
Normal	3.779	17.62	DLBC	GTEX-11EM3-0005-SM-5N9DK
Normal	5.739	17.53	DLBC	GTEX-ZF29-0006-SM-4WKGQ
Normal	5.554	17.57	DLBC	GTEX-11I78-0005-SM-5N9GB
Normal	0	17.14	DLBC	GTEX-1211K-0006-SM-5MR53
Normal	5.467	17.9	DLBC	GTEX-11DXX-0005-SM-5NQ8B
Normal	5.483	14.96	DLBC	GTEX-11XUK-0005-SM-5LU9F
Normal	3.266	16.35	DLBC	GTEX-YFC4-0006-SM-4RGLV
Normal	0	15.75	DLBC	GTEX-R53T-0005-SM-3GADK
Normal	7.652	16.96	DLBC	GTEX-Y3IK-0005-SM-4WWDE
Normal	5.97	17.56	DLBC	GTEX-QCQG-0006-SM-5SI8M
Normal	5.629	14.73	DLBC	GTEX-ZV68-0006-SM-4YCEJ
Normal	0	14.37	DLBC	GTEX-N7MT-0007-SM-3GACQ
Normal	4.883	16.59	DLBC	GTEX-11VI4-0006-SM-5N9D8
Normal	5.625	15.84	DLBC	GTEX-12WSJ-0005-SM-5LU8S
Normal	1.769	16.9	DLBC	GTEX-1399S-0006-SM-5NQ7U
Normal	0	17.19	DLBC	GTEX-T6MO-0006-SM-32QOU
Normal	4.151	15.52	DLBC	GTEX-13S7M-0005-SM-5NQ76
Normal	2.702	15.13	DLBC	GTEX-11ILO-0006-SM-5LZWE
Normal	0	14.87	DLBC	GTEX-139D8-0006-SM-5LZX8
Normal	3.383	16.23	DLBC	GTEX-13W3W-0005-SM-5SI9Y
Normal	6.529	16.85	DLBC	GTEX-ZPCL-0006-SM-4WWAS
Normal	0	14.96	DLBC	GTEX-PWOO-0006-SM-2I3E3
Normal	5.003	15.49	DLBC	GTEX-WYBS-0005-SM-4ONDR
Normal	4.559	16.21	DLBC	GTEX-11P81-0006-SM-5NQ7A
Normal	5.725	15.09	DLBC	GTEX-PLZ4-0006-SM-5SI8L
Normal	1.947	15.83	DLBC	GTEX-Y5V5-0006-SM-4V6FE
Normal	5.886	16.05	DLBC	GTEX-ZTPG-0006-SM-4YCFG
Normal	6.143	14.89	DLBC	GTEX-12WSB-0006-SM-5O998
Normal	5.062	16.66	DLBC	GTEX-POMQ-0006-SM-5SI7D
Normal	4.426	17.52	DLBC	GTEX-Y114-0006-SM-4TT76
Normal	5.355	17.11	DLBC	GTEX-WXYG-0005-SM-3NB3M
Normal	6.538	15.94	DLBC	GTEX-11GSP-0006-SM-5N9EL
Normal	2.247	15.67	DLBC	GTEX-131XG-0006-SM-5O9CE
Normal	4	16.6	DLBC	GTEX-Y8LW-0005-SM-4V6EV
Normal	5.927	15.94	DLBC	GTEX-131YS-0005-SM-5NQAS
Normal	5.624	16.98	DLBC	GTEX-XUJ4-0005-SM-4BOQ6
Normal	7.668	17.05	DLBC	GTEX-ZP4G-0006-SM-4WWE6
Normal	5.53	15.51	DLBC	GTEX-WI4N-0005-SM-3LK7E
Normal	7.002	17.76	DLBC	GTEX-12WSK-0006-SM-5NQA1
Normal	0	16.12	DLBC	GTEX-Q734-0006-SM-2I3FJ
Normal	0	15.98	DLBC	GTEX-RU1J-0006-SM-2TF6M
Normal	4.414	17	DLBC	GTEX-ZXES-0005-SM-57WCB
Normal	0	15.85	DLBC	GTEX-PWN1-0006-SM-2S1NG
Normal	5.762	16.37	DLBC	GTEX-XYKS-0005-SM-4BRUD
Normal	0	15.43	DLBC	GTEX-RNOR-0005-SM-2TF4Z
Normal	6.533	15.17	DLBC	GTEX-1313W-0006-SM-5O9B1
Normal	5.641	15.91	DLBC	GTEX-13FTX-0005-SM-5N9F6
Normal	2.414	16.59	DLBC	GTEX-POMQ-0006-SM-33HBY
Normal	4.441	16.93	DLBC	GTEX-1399U-0005-SM-5NQ8K
Normal	2.259	16.41	DLBC	GTEX-U3ZN-0006-SM-3DB7Y
Normal	5.339	17.15	DLBC	GTEX-XUZC-0005-SM-4BOQ8
Normal	6.127	16.96	DLBC	GTEX-11ZTT-0006-SM-5N9FX
Normal	6.747	15.53	DLBC	GTEX-113JC-0006-SM-5O997
Normal	4.37	15.94	DLBC	GTEX-11ZTS-0005-SM-5NQ8A
Normal	6.084	15.41	DLBC	GTEX-12WSG-0005-SM-5NQA2
Normal	0	17.73	DLBC	GTEX-RWS6-0005-SM-2XCAN
Normal	0	17.97	DLBC	GTEX-T5JW-0005-SM-3GADE
Normal	4.637	15.37	DLBC	GTEX-13PLJ-0005-SM-5NQ99
Normal	6.497	17.43	DLBC	GTEX-14BIM-0006-SM-5O9AA
Normal	3.323	16.21	DLBC	GTEX-NL3G-0007-SM-4SOIF
Normal	7.618	15.9	DLBC	GTEX-XMD2-0006-SM-4WWEG
Normal	8.184	18.38	DLBC	GTEX-ZPIC-0005-SM-4WWEB
Normal	5.896	17.59	DLBC	GTEX-13VXT-0005-SM-5N9F3
Normal	6.567	16.12	DLBC	GTEX-ZF3C-0005-SM-4WWAR
Normal	6.963	17.99	DLBC	GTEX-ZLV1-0005-SM-4WWAP
Normal	14.45	16.37	DLBC	GTEX-ZVT4-0006-SM-57WB8
Normal	6.305	17.01	DLBC	GTEX-Q2AG-0005-SM-5SI7F
Normal	6.835	15.81	DLBC	GTEX-13OVJ-0006-SM-5O98T
Normal	5.813	16.86	DLBC	GTEX-SE5C-0006-SM-4BRW5
Normal	5.204	18.1	DLBC	GTEX-X15G-0005-SM-3NMDA
Normal	5.917	16.34	DLBC	GTEX-ZF2S-0006-SM-4WKHF
Normal	7.679	16.19	DLBC	GTEX-ZVZQ-0006-SM-51MR8
Normal	0	16.38	DLBC	GTEX-QVJO-0006-SM-2S1RC
Normal	0	18.49	DLBC	GTEX-OHPK-0006-SM-2HMKH
Normal	0	15.21	DLBC	GTEX-OHPN-0005-SM-2YUML
Normal	0	14.62	DLBC	GTEX-PLZ4-0006-SM-2S1NY
Normal	6.664	15.23	DLBC	GTEX-13CF3-0006-SM-5N9ED
Normal	0	16.88	DLBC	GTEX-QCQG-0006-SM-2S1OW
Normal	0	16.55	DLBC	GTEX-W5WG-0006-SM-3GIJT
Normal	0	16.98	DLBC	GTEX-WEY5-0006-SM-3GIKG
Normal	6.757	15.56	DLBC	GTEX-X4EP-0005-SM-3P5ZE
Normal	0	16.51	DLBC	GTEX-NPJ7-0006-SM-3GACR
Normal	4.127	16.6	DLBC	GTEX-X638-0005-SM-47JX6
Normal	0	15.44	DLBC	GTEX-RU72-0006-SM-2TF65
Normal	0	17.94	DLBC	GTEX-TML8-0005-SM-32QPA
Normal	4.811	15.19	DLBC	GTEX-ZC5H-0005-SM-4WAXM
Normal	4.241	16.03	DLBC	GTEX-1269C-0005-SM-5N9CJ
Normal	5.198	17.26	DLBC	GTEX-13113-0006-SM-5NQ7X
Normal	0	18.06	DLBC	GTEX-P4PP-0005-SM-2HMKX
Normal	5.522	14.96	DLBC	GTEX-WWYW-0005-SM-3NB3K
Normal	2.655	17.63	DLBC	GTEX-PWCY-0005-SM-2I3E2
Normal	0	15.11	DLBC	GTEX-R45C-0006-SM-3GAD6
Normal	7.373	15.32	DLBC	GTEX-148VI-0006-SM-5O9A6
Normal	0	14.2	DLBC	GTEX-QVUS-0006-SM-3GAE8
Normal	2.544	16.4	DLBC	GTEX-R55G-0006-SM-2TC6O
Normal	0	16.97	DLBC	GTEX-11EMC-0006-SM-5O9DN
Normal	6.211	18.66	DLBC	GTEX-S341-0006-SM-3NM8D
Normal	6.883	15.18	DLBC	GTEX-ZVT3-0006-SM-51MT9
Normal	6.25	16.87	DLBC	GTEX-TSE9-0005-SM-4DXUF
Normal	0	16.08	DLBC	GTEX-OXRP-0006-SM-2I3FN
Normal	11.32	14.48	ESCA	GTEX-ZYFC-1626-SM-5N9EU
Normal	12.39	13.99	ESCA	GTEX-N7MS-1225-SM-3LK5G
Normal	14.66	13.47	ESCA	GTEX-ZZPT-1426-SM-5N9C5
Normal	13.52	14.11	ESCA	GTEX-11DYG-1326-SM-5N9DO
Normal	17.59	13.88	ESCA	GTEX-QDVN-1026-SM-48TZA
Normal	9.159	14.4	ESCA	GTEX-S4Z8-0826-SM-4AD4J
Normal	18.62	14	ESCA	GTEX-YEC4-1026-SM-5P9FW
Normal	17.85	14.11	ESCA	GTEX-YJ89-1526-SM-5P9IR
Normal	17.85	13.6	ESCA	GTEX-13FHO-1726-SM-5IFGM
Normal	7.759	14.17	ESCA	GTEX-13O3P-1226-SM-5J2O8
Normal	16.85	14.22	ESCA	GTEX-PLZ5-0926-SM-3TW8L
Normal	15.25	14.16	ESCA	GTEX-P4QS-0626-SM-3NMD1
Normal	19.01	14.82	ESCA	GTEX-117YW-1926-SM-5H121
Normal	17.75	13.79	ESCA	GTEX-OIZI-1426-SM-3NB1T
Normal	15.57	14.47	ESCA	GTEX-WK11-1026-SM-4OOS8
Normal	16.2	14.5	ESCA	GTEX-1212Z-2126-SM-5FQTM
Normal	12.29	14.72	ESCA	GTEX-XLM4-2326-SM-4TT2D
Normal	18.23	14.01	ESCA	GTEX-ZYT6-1126-SM-5GZYR
Normal	17.98	14.33	ESCA	GTEX-139T6-0626-SM-5IFF9
Normal	18.64	14.4	ESCA	GTEX-148VJ-1026-SM-5LU98
Normal	18.41	14.39	ESCA	GTEX-S3XE-0926-SM-4AD4S
Normal	15.42	14.43	ESCA	GTEX-ZEX8-1426-SM-4WKHQ
Normal	18.65	14.39	ESCA	GTEX-12696-1326-SM-5FQTJ
Normal	18.42	14.33	ESCA	GTEX-13G51-0926-SM-5IFFU
Normal	16.1	13.92	ESCA	GTEX-13O21-0626-SM-5IJDI
Normal	14.62	14.33	ESCA	GTEX-144FL-2726-SM-5O98Z
Normal	18.55	13.59	ESCA	GTEX-ZQUD-0426-SM-57WFR
Normal	15.47	13.9	ESCA	GTEX-ZAB5-0926-SM-5CVMV
Normal	16.67	14.18	ESCA	GTEX-ZYW4-1326-SM-5E45N
Normal	18.86	14.17	ESCA	GTEX-RVPV-0526-SM-47JYL
Normal	16.33	14.09	ESCA	GTEX-V955-1126-SM-4JBH3
Normal	18.63	14.17	ESCA	GTEX-VUSG-1226-SM-4KKZF
Normal	15.71	14.32	ESCA	GTEX-ZT9X-0526-SM-5GCOP
Normal	17.93	14.04	ESCA	GTEX-ZZ64-0226-SM-5E44X
Normal	12.55	14.39	ESCA	GTEX-11DZ1-2026-SM-5A5KG
Normal	16.52	14.1	ESCA	GTEX-139TU-1226-SM-5J2NL
Normal	18.76	13.86	ESCA	GTEX-13QJ3-1726-SM-5RQK9
Normal	14.88	14.42	ESCA	GTEX-13X6I-1026-SM-5LU4C
Normal	16.22	14.34	ESCA	GTEX-OXRL-0626-SM-3NM9C
Normal	9.957	13.86	ESCA	GTEX-1314G-0826-SM-5BC6L
Normal	19.73	13.87	ESCA	GTEX-14A6H-1326-SM-5NQBC
Normal	16.71	14.12	ESCA	GTEX-PLZ5-0926-SM-4RGM9
Normal	19.23	13.74	ESCA	GTEX-11P7K-1326-SM-5BC5G
Normal	18.32	14.12	ESCA	GTEX-Q2AI-0626-SM-48TZU
Normal	14.31	14.56	ESCA	GTEX-R55D-1126-SM-48FEB
Normal	15.5	14.19	ESCA	GTEX-NPJ8-1926-SM-3MJGB
Normal	18.6	14.03	ESCA	GTEX-13OVG-0626-SM-5IFEP
Normal	17.08	14.88	ESCA	GTEX-PVOW-1626-SM-48TC9
Normal	15.82	14.07	ESCA	GTEX-144GN-0626-SM-5O9B2
Normal	17.29	14.11	ESCA	GTEX-13W46-1926-SM-5J2MF
Normal	17.31	13.78	ESCA	GTEX-X62O-2226-SM-46MW3
Normal	18.66	13.74	ESCA	GTEX-PLZ6-0526-SM-3P61C
Normal	16.67	13.98	ESCA	GTEX-Y5V6-1026-SM-4VBS2
Normal	17.1	14.14	ESCA	GTEX-U3ZH-1026-SM-4DXUZ
Normal	17.08	14.12	ESCA	GTEX-12WSA-1426-SM-5EGJU
Normal	17.25	13.62	ESCA	GTEX-XBED-1026-SM-48TCB
Normal	18.17	13.64	ESCA	GTEX-XQ8I-1526-SM-4BOOH
Normal	18.9	14.17	ESCA	GTEX-13OW8-2326-SM-5L3I9
Normal	17.72	14.01	ESCA	GTEX-S4Q7-0626-SM-4AD5M
Normal	19.05	14.66	ESCA	GTEX-11DXY-1426-SM-5N9CN
Normal	18.21	14.78	ESCA	GTEX-11NUK-1326-SM-5P9GN
Normal	18.59	14.4	ESCA	GTEX-WVLH-1426-SM-4MVNX
Normal	19.56	13.82	ESCA	GTEX-1399R-0826-SM-5IJEL
Normal	17.41	13.31	ESCA	GTEX-X585-1226-SM-46MW7
Normal	16.76	14.04	ESCA	GTEX-12KS4-0926-SM-5BC5S
Normal	15.09	14.71	ESCA	GTEX-139UW-1126-SM-5IJEJ
Normal	14.92	14	ESCA	GTEX-PSDG-1326-SM-48TD2
Normal	19.25	13.96	ESCA	GTEX-YB5E-0926-SM-4WWDQ
Normal	17.52	13.77	ESCA	GTEX-OOBK-0625-SM-3LK5P
Normal	17.29	14.95	ESCA	GTEX-XMK1-1326-SM-4B65Q
Normal	19.46	13.9	ESCA	GTEX-OXRN-1726-SM-3NM9B
Normal	18.75	14.08	ESCA	GTEX-11EQ9-0726-SM-5A5K2
Normal	17.6	13.71	ESCA	GTEX-131XE-1426-SM-5HL7V
Normal	18.38	14.17	ESCA	GTEX-QDVJ-0726-SM-48U1W
Normal	18	14.02	ESCA	GTEX-YF7O-0926-SM-5IFIF
Normal	17.68	14.3	ESCA	GTEX-ZPU1-1426-SM-4WWFU
Normal	14.97	14.17	ESCA	GTEX-ZVE2-1326-SM-5NQ94
Normal	18.96	14.18	ESCA	GTEX-OIZG-1026-SM-3LK5X
Normal	7.745	14.99	ESCA	GTEX-WHWD-0926-SM-4OORY
Normal	15.33	13.64	ESCA	GTEX-13O61-0926-SM-5IFFE
Normal	17.84	14.32	ESCA	GTEX-QLQ7-0926-SM-447BC
Normal	17.42	14.44	ESCA	GTEX-1497J-2726-SM-5SI9W
Normal	18.55	14.04	ESCA	GTEX-P4PQ-0626-SM-3NMCU
Normal	17.12	14.08	ESCA	GTEX-QLQW-0526-SM-4R1KS
Normal	17.76	14.12	ESCA	GTEX-RM2N-0726-SM-48FD5
Normal	17.2	13.72	ESCA	GTEX-S33H-0826-SM-4AD5Y
Normal	17.65	13.99	ESCA	GTEX-UPK5-1226-SM-4IHL8
Normal	14.83	14.4	ESCA	GTEX-132Q8-1826-SM-5EGIY
Normal	17.83	13.47	ESCA	GTEX-WHSB-0426-SM-4M1XI
Normal	16.5	14.37	ESCA	GTEX-ZAB4-1126-SM-5HL86
Normal	17.03	14.39	ESCA	GTEX-131XF-0826-SM-5GICG
Normal	15.85	14.78	ESCA	GTEX-XGQ4-1526-SM-4AT6H
Normal	18.31	13.74	ESCA	GTEX-Z9EW-0526-SM-5HL8S
Normal	16.8	14.3	ESCA	GTEX-QEG5-1426-SM-447AS
Normal	18.34	14.65	ESCA	GTEX-132QS-1426-SM-5P9GE
Normal	17.97	14.69	ESCA	GTEX-13FLV-1126-SM-5J2NO
Normal	17.86	13.74	ESCA	GTEX-NFK9-1126-SM-3LK78
Normal	18.16	14.48	ESCA	GTEX-YEC3-2526-SM-4YCDN
Normal	14.67	14.48	ESCA	GTEX-144GO-2726-SM-5O9A2
Normal	6.732	12.79	ESCA	GTEX-QV31-0426-SM-447C4
Normal	16.65	14.18	ESCA	GTEX-WOFM-0626-SM-4OOS3
Normal	18.65	13.92	ESCA	GTEX-1399Q-1126-SM-5P9JA
Normal	14.16	14.91	ESCA	GTEX-13PVQ-1726-SM-5IFF3
Normal	18.75	13.9	ESCA	GTEX-XBEW-1326-SM-4AT63
Normal	17.96	13.99	ESCA	GTEX-13FTW-1626-SM-5KM4N
Normal	16.54	14.7	ESCA	GTEX-ZTX8-0226-SM-5E44D
Normal	18.09	13.92	ESCA	GTEX-13S86-0826-SM-5SI6J
Normal	18.32	13.83	ESCA	GTEX-111CU-0726-SM-5GZYD
Normal	19.1	14.32	ESCA	GTEX-13FHP-1526-SM-5IJGE
Normal	16.08	14.22	ESCA	GTEX-145MN-1026-SM-5NQ9G
Normal	17.63	13.82	ESCA	GTEX-R55C-0826-SM-48FCL
Normal	17.36	14.26	ESCA	GTEX-145MO-1426-SM-5Q5BS
Normal	15.61	14.33	ESCA	GTEX-Y111-1626-SM-57WCY
Normal	18.6	13.83	ESCA	GTEX-ZTSS-0626-SM-59867
Normal	16.66	14.15	ESCA	GTEX-12WSL-1526-SM-5GCP8
Normal	18.87	14.15	ESCA	GTEX-139YR-1726-SM-5IFFK
Normal	17.91	14.51	ESCA	GTEX-XOTO-2126-SM-4B64U
Normal	18.28	14.84	ESCA	GTEX-XQ3S-1126-SM-4BOPK
Normal	12.79	14.5	ESCA	GTEX-12ZZW-1726-SM-5DUVD
Normal	18.84	14.05	ESCA	GTEX-ZE9C-1126-SM-4WWBD
Normal	18.88	14.07	ESCA	GTEX-ZVP2-1326-SM-57WCE
Normal	17.89	14.56	ESCA	GTEX-U8XE-1726-SM-4E3IF
Normal	17.43	14.49	ESCA	GTEX-14C38-2126-SM-5RQJO
Normal	12.01	14.96	ESCA	GTEX-RUSQ-0826-SM-47JWW
Normal	17.5	14.28	ESCA	GTEX-ZDYS-0826-SM-4WWCR
Normal	18.47	13.66	ESCA	GTEX-OIZH-0626-SM-3NB1L
Normal	18.66	13.95	ESCA	GTEX-QV44-1126-SM-4R1KO
Normal	18.62	14.38	ESCA	GTEX-11TUW-1326-SM-5EQKV
Normal	17.98	13.92	ESCA	GTEX-12C56-1226-SM-5FQSU
Normal	18.55	14.15	ESCA	GTEX-Q2AH-0826-SM-48TZN
Normal	17.53	14.29	ESCA	GTEX-SNMC-0526-SM-4DM69
Normal	17.47	13.87	ESCA	GTEX-ZA64-0626-SM-5HL9O
Normal	13.89	14.39	ESCA	GTEX-WFJO-0826-SM-4LVM5
Normal	18.2	13.97	ESCA	GTEX-XXEK-0326-SM-4BRVV
Normal	16.95	14.19	ESCA	GTEX-11LCK-1726-SM-5S2OQ
Normal	17.63	14.48	ESCA	GTEX-Y3I4-1226-SM-4TT8N
Normal	17.61	14.36	ESCA	GTEX-11TT1-0526-SM-5P9JO
Normal	16.77	14.79	ESCA	GTEX-13O1R-1326-SM-5IJF5
Normal	17.46	13.97	ESCA	GTEX-WHSE-1526-SM-4M1XH
Normal	18.2	14.22	ESCA	GTEX-ZY6K-0626-SM-59HJL
Normal	18.66	13.44	ESCA	GTEX-117YX-1626-SM-5GZZG
Normal	17.97	14.78	ESCA	GTEX-13NYB-0926-SM-5IFFA
Normal	18.36	13.8	ESCA	GTEX-TKQ1-0326-SM-4DXSM
Normal	18.21	13.78	ESCA	GTEX-ZT9W-1326-SM-51MTB
Normal	18.28	14.08	ESCA	GTEX-11NSD-1126-SM-5N9BQ
Normal	15.96	14.43	ESCA	GTEX-11ZU8-1526-SM-5EGHX
Normal	17.97	13.67	ESCA	GTEX-U4B1-0826-SM-4DXTW
Normal	19.12	13.58	ESCA	GTEX-X4XY-1726-SM-46MVO
Normal	18.22	13.88	ESCA	GTEX-Y9LG-0626-SM-4WWDH
Normal	17.61	13.91	ESCA	GTEX-T5JC-1726-SM-4DM6U
Normal	17.74	13.9	ESCA	GTEX-11P82-0526-SM-5986P
Normal	16.77	13.81	ESCA	GTEX-WYJK-1926-SM-4ONDP
Normal	16.77	13.91	ESCA	GTEX-Y8E4-1726-SM-5LU9G
Normal	17.72	14.03	ESCA	GTEX-14E6E-0726-SM-5S2R3
Normal	18.45	13.74	ESCA	GTEX-U3ZM-0526-SM-4DXTB
Normal	19.6	13.96	ESCA	GTEX-ZG7Y-1126-SM-4WWEZ
Normal	17.79	14.31	ESCA	GTEX-QESD-0826-SM-47J4G
Normal	17.3	14.18	ESCA	GTEX-111YS-0926-SM-5EGGI
Normal	18.19	13.96	ESCA	GTEX-X3Y1-1326-SM-4PQZB
Normal	18.18	14.48	ESCA	GTEX-R55E-1326-SM-48FCR
Normal	18.05	14.29	ESCA	GTEX-WQUQ-1626-SM-4OOSH
Normal	19.06	14.06	ESCA	GTEX-RN64-1026-SM-48FDX
Normal	18.26	13.64	ESCA	GTEX-VJYA-0726-SM-4KL1T
Normal	19.84	14.09	ESCA	GTEX-POYW-1326-SM-48TCG
Normal	18.71	13.97	ESCA	GTEX-S95S-0426-SM-4B64I
Normal	18.58	14.11	ESCA	GTEX-T8EM-0526-SM-4DM64
Normal	18.17	14.56	ESCA	GTEX-YEC3-2526-SM-5CVLS
Normal	18.55	13.35	ESCA	GTEX-T2YK-1326-SM-4DM6S
Normal	0	0	ESCA	GTEX-WFG8-1226-SM-5CHTQ
Normal	4.498	13.49	ESCA	GTEX-OHPL-0726-SM-3TW8U
Normal	18.7	14.56	ESCA	GTEX-13SLX-1726-SM-5Q5E5
Normal	7.26	14.31	ESCA	GTEX-ZVT3-1426-SM-59HLP
Normal	14.08	14.42	ESCA	GTEX-ZP4G-1026-SM-4YCE1
Normal	17.26	13.47	ESCA	GTEX-P4PP-0626-SM-3NM9X
Normal	18.84	13.94	ESCA	GTEX-14DAQ-1426-SM-5RQJD
Normal	14.31	14.11	ESCA	GTEX-R45C-1226-SM-48FEE
Normal	18.32	13.62	ESCA	GTEX-R53T-1126-SM-48FD4
Normal	19.32	14.25	ESCA	GTEX-131YS-1426-SM-5IJF7
Normal	18.68	14.17	ESCA	GTEX-1399S-1326-SM-5P9GH
Normal	10.72	13.62	ESCA	GTEX-X8HC-1426-SM-46MWC
Normal	15.02	14.26	ESCA	GTEX-13OVJ-1226-SM-5L3HA
Normal	17.95	14.1	ESCA	GTEX-1211K-0926-SM-5FQTL
Normal	15.04	14.14	ESCA	GTEX-145LS-1826-SM-5LUAZ
Normal	18.05	13.93	ESCA	GTEX-RTLS-1126-SM-46MUQ
Normal	18.37	13.93	ESCA	GTEX-SE5C-1226-SM-4BRWV
Normal	16.51	13.94	ESCA	GTEX-XV7Q-1126-SM-4BRVS
Normal	16.87	13.64	ESCA	GTEX-11VI4-0526-SM-5EQ48
Normal	17.36	14.01	ESCA	GTEX-13X6K-2126-SM-5O9D4
Normal	16.33	14.7	ESCA	GTEX-11DXX-1126-SM-5GZZK
Normal	17.68	13.6	ESCA	GTEX-WEY5-0926-SM-4LMI4
Normal	15.04	14.3	ESCA	GTEX-13CF3-1626-SM-5IFG9
Normal	18.45	14.54	ESCA	GTEX-11P81-0826-SM-5P9GR
Normal	17.46	14.67	ESCA	GTEX-Y5V5-1626-SM-4VDSG
Normal	17.98	13.85	ESCA	GTEX-13D11-1926-SM-5IFGB
Normal	18.22	14.09	ESCA	GTEX-147F3-0826-SM-5NQA7
Normal	15.85	14.38	ESCA	GTEX-1399U-1026-SM-5J1OC
Normal	17.43	14.4	ESCA	GTEX-ZGAY-1126-SM-4WWBS
Normal	17.21	13.68	ESCA	GTEX-N7MT-0326-SM-48TDP
Normal	18.14	14.38	ESCA	GTEX-12WSD-1826-SM-5GCOA
Normal	18.27	13.68	ESCA	GTEX-P4QT-0626-SM-3NMCP
Normal	17.09	14.13	ESCA	GTEX-RNOR-1226-SM-48FDQ
Normal	14.42	14.3	ESCA	GTEX-145ME-0526-SM-5QGQV
Normal	17.64	14.42	ESCA	GTEX-14BIN-2726-SM-5RQIE
Normal	18.2	14.04	ESCA	GTEX-PLZ4-1626-SM-3P618
Normal	17.85	13.82	ESCA	GTEX-OXRK-1326-SM-3NB1A
Normal	17.14	14.25	ESCA	GTEX-WXYG-1226-SM-4ONCJ
Normal	17.03	13.88	ESCA	GTEX-QCQG-0626-SM-48U21
Normal	17.42	13.93	ESCA	GTEX-13W3W-1626-SM-5LU35
Normal	18.31	13.94	ESCA	GTEX-T2IS-0826-SM-4DM6L
Normal	16.53	14.49	ESCA	GTEX-146FR-0426-SM-5SI97
Normal	16.45	14.34	ESCA	GTEX-RU72-0726-SM-46MUW
Normal	18.61	13.58	ESCA	GTEX-TML8-1526-SM-4DXUX
Normal	18.33	14.46	ESCA	GTEX-X4EO-1226-SM-4QARR
Normal	17.3	14.59	ESCA	GTEX-S4P3-0426-SM-4AD56
Normal	16.51	13.7	ESCA	GTEX-XMD2-1326-SM-4YCET
Normal	16.67	14.34	ESCA	GTEX-133LE-0626-SM-5IFFJ
Normal	17.83	13.74	ESCA	GTEX-X4EP-1626-SM-4QAS6
Normal	18.22	14.25	ESCA	GTEX-ZYVF-2226-SM-5GIDD
Normal	18.32	14.72	ESCA	GTEX-11ZTS-2626-SM-5EGIC
Normal	16.93	14.11	ESCA	GTEX-R3RS-1326-SM-48FE7
Normal	18.73	13.58	ESCA	GTEX-131XG-1026-SM-5GCMX
Normal	18.51	13.84	ESCA	GTEX-O5YV-1026-SM-3LK72
Normal	12.99	14.06	ESCA	GTEX-P78B-1026-SM-3NMC4
Normal	18.68	14.02	ESCA	GTEX-ZF29-1326-SM-4WWB6
Normal	15.43	14.01	ESCA	GTEX-ZF3C-1626-SM-4WWB4
Normal	17.12	14.11	ESCA	GTEX-X15G-0826-SM-4PQZD
Normal	18.61	14.97	ESCA	GTEX-11GSP-1826-SM-5N9DQ
Normal	19.29	13.8	ESCA	GTEX-1122O-1726-SM-5GICM
Normal	12.11	14.53	ESCA	GTEX-12WS9-1526-SM-5FQT4
Normal	18.19	14	ESCA	GTEX-13FH7-0526-SM-5IJF8
Normal	16.74	14.18	ESCA	GTEX-XUZC-0426-SM-4BOPE
Normal	19	13.71	ESCA	GTEX-132AR-2226-SM-5J2NT
Normal	15.82	14.53	ESCA	GTEX-13X6H-1326-SM-5LU42
Normal	17.57	13.58	ESCA	GTEX-UPIC-1026-SM-4IHLT
Normal	16.96	14.05	ESCA	GTEX-Y8LW-0726-SM-5IFI1
Normal	19.28	14.58	ESCA	GTEX-1269C-1026-SM-5N9EY
Normal	15.65	14.47	ESCA	GTEX-T5JW-1326-SM-4DM5G
Normal	15.77	14.1	ESCA	GTEX-TSE9-1226-SM-4DXTM
Normal	15.1	13.93	ESCA	GTEX-13U4I-1126-SM-5LU3S
Normal	19.4	14.02	ESCA	GTEX-14AS3-0626-SM-5QGQD
Normal	18.67	13.88	ESCA	GTEX-PWCY-0726-SM-48TCS
Normal	18.7	13.81	ESCA	GTEX-W5WG-1626-SM-4LMKG
Normal	17.66	14.62	ESCA	GTEX-Q2AG-1326-SM-43V8K
Normal	19.3	14.25	ESCA	GTEX-Y3IK-1126-SM-51MSV
Normal	17.17	14.52	ESCA	GTEX-S32W-0926-SM-4AD5X
Normal	18.89	14.09	ESCA	GTEX-ZVT2-1326-SM-5E45H
Normal	18.75	14.38	ESCA	GTEX-12ZZX-1326-SM-5DUWI
Normal	18.21	13.96	ESCA	GTEX-XYKS-1526-SM-4BRUP
Normal	17.79	14.52	ESCA	GTEX-YFC4-1226-SM-5LU9R
Normal	18.48	13.96	ESCA	GTEX-ZC5H-1326-SM-5HL7E
Normal	17.96	13.76	ESCA	GTEX-WRHK-0526-SM-4MVOF
Normal	19.2	13.62	ESCA	GTEX-ZPCL-1426-SM-57WEC
Normal	17.71	14.2	ESCA	GTEX-13QBU-1026-SM-5LU3R
Normal	17.17	13.95	ESCA	GTEX-146FH-1726-SM-5QGQ2
Normal	19.4	13.78	ESCA	GTEX-14H4A-1626-SM-5SI69
Normal	18.66	13.69	ESCA	GTEX-WYVS-0726-SM-4ONDO
Normal	18.69	13.85	ESCA	GTEX-PWN1-0626-SM-48TDT
Normal	17.74	13.97	ESCA	GTEX-QVUS-0626-SM-447CC
Normal	18.75	13.75	ESCA	GTEX-R55G-1026-SM-48FDI
Normal	18.27	14.47	ESCA	GTEX-S341-0526-SM-4AD5U
Normal	17.61	13.92	ESCA	GTEX-12WSK-1126-SM-5LZV8
Normal	18.55	13.99	ESCA	GTEX-T6MO-0526-SM-4DM6R
Normal	18.76	14	ESCA	GTEX-ZTPG-1626-SM-5DUX2
Normal	17.49	13.94	ESCA	GTEX-14BMU-0926-SM-5S2QB
Normal	18.36	13.79	ESCA	GTEX-13PVR-1826-SM-5Q5CC
Normal	18.85	13.8	ESCA	GTEX-ZLV1-0526-SM-4WWD4
Normal	19.09	13.5	ESCA	GTEX-13FTX-0526-SM-5IFGS
Normal	19.08	13.73	ESCA	GTEX-OXRP-0926-SM-48TC1
Normal	18.3	14.15	ESCA	GTEX-11I78-1526-SM-5A5K7
Normal	5.11	15.25	ESCA	GTEX-ZQG8-2226-SM-5DUWD
Normal	0	0	ESCA	GTEX-W5X1-1126-SM-5CHTH
Normal	17.8	14.24	ESCA	GTEX-YEC4-1026-101814-SM-5P9FX
Normal	17.9	14.29	ESCA	GTEX-YEC3-2526-101809-SM-5CVLT
Normal	0	10.34	GBM	GTEX-QMR6-0011-R10A-SM-32PKO
Normal	3.022	8.991	GBM	GTEX-12WSE-0011-R10b-SM-5P9JV
Normal	4.695	9.693	GBM	GTEX-WVLH-0011-R10A-SM-3MJFM
Normal			GBM	GTEX-T6MN-0011-R10A-SM-32QP7
Normal	3.789	9.759	GBM	GTEX-WZTO-0011-R10B-SM-4E3KB
Normal	0	9.76	GBM	GTEX-S7SE-0011-R10A-SM-2XCDF
Normal	0	10.64	GBM	GTEX-P44G-0011-R10A-SM-2I3FF
Normal	6.993	10.37	GBM	GTEX-ZF28-0011-R10a-SM-4WWEH
Normal	2.173	12.32	GBM	GTEX-13N2G-0011-R10a-SM-5MR34
Normal	0	10.62	GBM	GTEX-N7MS-0011-R10A-SM-2HMJK
Normal	1.723	10.04	GBM	GTEX-NL3H-0011-R10A-SM-2I3E9
Normal	3.095	9.864	GBM	GTEX-131XH-0011-R10a-SM-5EGLJ
Normal	2.252	11.87	GBM	GTEX-NPJ8-0011-R10A-SM-2YUMO
Normal	0	11.36	GBM	GTEX-13N1W-0011-R10b-SM-5MR4H
Normal	5.249	10.35	GBM	GTEX-13OW6-0011-R10a-SM-5L3HE
Normal	0	9.827	GBM	GTEX-147GR-0011-R10b-SM-5S2UM
Normal	4.276	9.92	GBM	GTEX-13O3Q-0011-R10b-SM-5KM39
Normal	4.127	10.85	GBM	GTEX-14BIL-0011-R10a-SM-5SI75
Normal	2.343	10.32	GBM	GTEX-Z93S-0011-R10a-SM-4RGNM
Normal	3.782	11.76	GBM	GTEX-X261-0011-R10B-SM-4E3JT
Normal	4.863	9.795	GBM	GTEX-X4XX-0011-R10B-SM-46MWO
Normal			GBM	GTEX-XLM4-0011-R10A-SM-4AT5P
Normal	4.707	10.74	GBM	GTEX-13OW8-0011-R10a-SM-5L3H6
Normal	0	10.42	GBM	GTEX-13RTJ-0011-R10b-SM-5O9CW
Normal	5.006	9.511	GBM	GTEX-145MH-0011-R10b-SM-5PNUK
Normal	5.31	9.88	GBM	GTEX-WL46-0011-R10A-SM-3MJFQ
Normal	4.285	10.76	GBM	GTEX-132Q8-0011-R10b-SM-5DUWZ
Normal	4.491	10.21	GBM	GTEX-13OVL-0011-R10a-SM-5L3GS
Normal	3.533	10.64	GBM	GTEX-13FTZ-0011-R10b-SM-5KLZS
Normal			GBM	GTEX-T5JC-0011-R10A-SM-32PM2
Normal	4.591	9.873	GBM	GTEX-13FXS-0011-R10a-SM-5J2MA
Normal	3.698	9.857	GBM	GTEX-12WSF-0011-R10a-SM-5LZVH
Normal	1.669	10.52	GBM	GTEX-ZAB4-0011-R10a-SM-4SOKH
Normal	3.184	10.47	GBM	GTEX-11H98-0011-R10b-SM-5NQ98
Normal	5.654	10.11	GBM	GTEX-12126-0011-R10b-SM-5BC6T
Normal	5.521	11.34	GBM	GTEX-13NZA-0011-R10b-SM-5KM54
Normal	2.058	9.907	GBM	GTEX-Y8DK-0011-R10A-SM-4SOK1
Normal	5.483	10.55	GBM	GTEX-ZDXO-0011-R10a-SM-4WWD8
Normal	2.521	12.15	GBM	GTEX-13X6I-0011-R10a-SM-5PNWI
Normal	2.4	9.806	GBM	GTEX-12WSH-0011-R10a-SM-5LZUS
Normal	3.941	10.19	GBM	GTEX-13NYB-0011-R10a-SM-5KM43
Normal	3.294	11.53	GBM	GTEX-NL4W-0011-R10A-SM-2I3DY
Normal	1.245	10.25	GBM	GTEX-13CZV-0011-R10b-SM-5LZYD
Normal	0	10.44	GBM	GTEX-13FLV-0011-R10b-SM-5LZZ2
Normal	2.814	9.569	GBM	GTEX-13X6J-0011-R10b-SM-5PNWA
Normal	0	10.09	GBM	GTEX-147F4-0011-R10b-SM-5S2WC
Normal	2.783	10.54	GBM	GTEX-145LU-0011-R10a-SM-5PNWJ
Normal	4.404	10.48	GBM	GTEX-12ZZZ-0011-R10a-SM-5P9HC
Normal	1.446	10.29	GBM	GTEX-P44H-0011-R10A-SM-2XCEK
Normal	4.368	12.39	GBM	GTEX-12WSA-0011-R10b-SM-5P9ET
Normal	1.447	10.21	GBM	GTEX-13G51-0011-R10b-SM-5LZYF
Normal	0	11.28	GBM	GTEX-13SLW-0011-R10a-SM-5S2UI
Normal	4.466	10.04	GBM	GTEX-ZXG5-0011-R10a-SM-57WDD
Normal	5.619	10.15	GBM	GTEX-12ZZW-0011-R10b-SM-5HL9X
Normal	2.292	11.61	GBM	GTEX-13NYS-0011-R10a-SM-5MR4S
Normal	4.501	10.03	GBM	GTEX-11WQC-0011-R10a-SM-57WCT
Normal	1.262	9.71	GBM	GTEX-139TS-0011-R10a-SM-5K7TU
Normal	5.555	12.28	GBM	GTEX-11WQK-0011-R10a-SM-5BC6R
Normal	4.199	11.85	GBM	GTEX-13JVG-0011-R10b-SM-5KM2P
Normal	4.072	11.55	GBM	GTEX-XMD1-0011-R10A-SM-4AT4A
Normal	8.361	9.93	GBM	GTEX-12WSC-0011-R10a-SM-5GU57
Normal	4.312	11.56	GBM	GTEX-13IVO-0011-R10a-SM-5LZY3
Normal	6.041	12.66	GBM	GTEX-X4XY-0011-R10B-SM-46MWS
Normal	0	11.04	GBM	GTEX-14753-0011-R10b-SM-5S2WE
Normal	0	10.67	GBM	GTEX-UTHO-0011-R10A-SM-3GIJQ
Normal	5.662	9.323	GBM	GTEX-12ZZY-0011-R10b-SM-5HL7W
Normal	2.355	12.01	GBM	GTEX-1445S-0011-R10a-SM-5PNWB
Normal	4.582	11.03	GBM	GTEX-1477Z-0011-R10b-SM-5S2RF
Normal			GBM	GTEX-T6MN-0011-R10A-SM-5CHQC
Normal	2.939	10.75	GBM	GTEX-145LS-0011-R10a-SM-5PNUQ
Normal	0	9.985	GBM	GTEX-Q2AG-0011-R10A-SM-2HMLA
Normal	4.445	10.38	GBM	GTEX-WWYW-0011-R10A-SM-3NB35
Normal	5.01	9.42	GBM	GTEX-12ZZX-0011-R10b-SM-5DUWK
Normal	0	11.01	GBM	GTEX-QVUS-0011-R10A-SM-3GIK3
Normal	5.442	10.19	GBM	GTEX-ZVZQ-0011-R10b-SM-51MRT
Normal	0.9683	10.49	GBM	GTEX-13QIC-0011-R10a-SM-5O9C7
Normal	0	9.776	GBM	GTEX-YFC4-0011-R10a-SM-4SOK5
Normal	2.281	10.54	GBM	GTEX-QVJO-0011-R10A-SM-2S1QJ
Normal	5.489	12.89	GBM	GTEX-13OVJ-0011-R10b-SM-5L3HT
Normal	0	10.79	GBM	GTEX-13JUV-0011-R10b-SM-5LZXR
Normal			GBM	GTEX-OHPN-0011-R10A-SM-5S2U3
Normal			GBM	GTEX-OHPN-0011-R10A-SM-33HBU
Normal	2.844	10.95	GBM	GTEX-13X6K-0011-R10a-SM-5P9JR
Normal	4.139	10.66	GBM	GTEX-13SLX-0011-R10a-SM-5P9HV
Normal	3.584	10.86	GBM	GTEX-11GSP-0011-R10a-SM-5NQ7J
Normal	0	11.25	GBM	GTEX-NPJ7-0011-R10A-SM-2I3E5
Normal	2.698	10.24	GBM	GTEX-131YS-0011-R10b-SM-5EQ5N
Normal	7.269	9.431	GBM	GTEX-1313W-0011-R10b-SM-5DUXA
Normal	7.175	13.2	GBM	GTEX-145MI-0011-R10a-SM-5PNZD
Normal	1.254	10.92	GBM	GTEX-N7MT-0011-R10A-SM-2I3E1
Normal	4.119	12.26	GBM	GTEX-X4EP-0011-R10B-SM-4QASJ
Normal			GBM	GTEX-TSE9-0011-R10A-SM-3DB7O
Normal	0	9.464	GBM	GTEX-14BIN-0011-R10a-SM-5S2UA
Normal	3.776	11.24	GBM	GTEX-ZE7O-0011-R10a-SM-57WAZ
Normal	0	11.02	GBM	GTEX-RU72-0011-R10A-SM-2TF6D
Normal	4.297	10.36	GBM	GTEX-ZVT3-0011-R10b-SM-57WB6
Normal	6.147	11.46	GBM	GTEX-ZV68-0011-R10a-SM-51MT7
Normal	4.99	10.42	GBM	GTEX-13O3O-0011-R10a-SM-5LUA9
Normal	6.088	11.02	GBM	GTEX-131XW-0011-R10a-SM-5DUVA
Normal	4.175	12.26	GBM	GTEX-12WS9-0011-R10a-SM-57WBV
Normal	4.581	10.12	GBM	GTEX-12WSD-0011-R10b-SM-5GU79
Normal	0	9.98	GBM	GTEX-13S7M-0011-R10b-SM-5PNZB
Normal	4.731	10.93	GBM	GTEX-WZTO-2926-SM-3NM9I
Normal	0	9.488	GBM	GTEX-PVOW-2526-SM-2XCF7
Normal	4.481	12.05	GBM	GTEX-13NYS-3126-SM-5KLYV
Normal	3.958	10.06	GBM	GTEX-11NUK-2926-SM-5A5MD
Normal	5.925	9.869	GBM	GTEX-11DXW-1126-SM-5H12Q
Normal	1.102	11.05	GBM	GTEX-13FHO-3026-SM-5J1O9
Normal	3.511	11.08	GBM	GTEX-13NYC-2826-SM-5K7WR
Normal	5.029	9.742	GBM	GTEX-111FC-3126-SM-5GZZ2
Normal	2.747	10.49	GBM	GTEX-NPJ8-1526-SM-26GMY
Normal	4.725	11.06	GBM	GTEX-1399T-3026-SM-5KLZC
Normal	4.626	10.02	GBM	GTEX-13OW6-3026-SM-5J2MI
Normal	4.502	10.23	GBM	GTEX-X4XX-3026-SM-3NMB2
Normal	4.639	12.63	GBM	GTEX-XMD1-2926-SM-4AT42
Normal	4.069	10.13	GBM	GTEX-ZUA1-3026-SM-59HJC
Normal	5.376	10.9	GBM	GTEX-ZYFD-3026-SM-5E44C
Normal	3.021	10.9	GBM	GTEX-12126-1026-SM-5P9JJ
Normal	3.787	9.875	GBM	GTEX-144GL-3026-SM-5Q5CW
Normal	3.476	11.16	GBM	GTEX-1192X-3126-SM-5N9BY
Normal	4.831	10.51	GBM	GTEX-T5JC-2426-SM-3NMDB
Normal	0	10.68	GBM	GTEX-13OVH-3026-SM-5MR4N
Normal	5.675	12.18	GBM	GTEX-144FL-3026-SM-5O99C
Normal	3.382	10.06	GBM	GTEX-13FHP-3026-SM-5IJBS
Normal	3.506	10.47	GBM	GTEX-XOTO-3026-SM-4B65M
Normal	3.047	12.04	GBM	GTEX-132Q8-3026-SM-5PNVG
Normal	3.868	10.01	GBM	GTEX-145MH-3026-SM-5Q5DZ
Normal	2.706	10.79	GBM	GTEX-13G51-3026-SM-5IJB8
Normal	5.518	10.21	GBM	GTEX-13VXU-2926-SM-5LU5C
Normal	0	9.873	GBM	GTEX-T6MN-2626-SM-32PMQ
Normal	2.41	10.37	GBM	GTEX-139UC-3126-SM-5J1OY
Normal	4.184	10.27	GBM	GTEX-WL46-2926-SM-3LK82
Normal	6.681	10.85	GBM	GTEX-11EI6-3026-SM-5GZZO
Normal	4.596	10.26	GBM	GTEX-12ZZY-3026-SM-5GCOU
Normal	4.089	10.22	GBM	GTEX-12WSH-3026-SM-5CVNI
Normal	4.935	11.41	GBM	GTEX-WHSE-3026-SM-3P5ZH
Normal	5.005	10.25	GBM	GTEX-12WSC-3026-SM-5GCNF
Normal	4.419	10.06	GBM	GTEX-WVLH-3026-SM-3MJG9
Normal	6.724	10.36	GBM	GTEX-11DXY-3226-SM-5GIDE
Normal	1.696	10.5	GBM	GTEX-Y8DK-0826-SM-4TT3T
Normal	3.993	11.38	GBM	GTEX-11ONC-2926-SM-5P9JM
Normal	4.342	10.47	GBM	GTEX-117XS-3026-SM-5N9CA
Normal	3.688	9.501	GBM	GTEX-14BMV-3026-SM-5S2PQ
Normal	4.373	10.55	GBM	GTEX-XLM4-3026-SM-4AT6L
Normal	4.74	10.63	GBM	GTEX-12ZZZ-3026-SM-5BC67
Normal	5.267	9.779	GBM	GTEX-14ASI-3026-SM-5S2PN
Normal	1.397	10.62	GBM	GTEX-11GSO-2926-SM-5HL73
Normal	3.522	11.96	GBM	GTEX-12WSA-2926-SM-5EQ4D
Normal	2.44	11.2	GBM	GTEX-R55F-1326-SM-5S2V4
Normal	5.256	12.34	GBM	GTEX-11WQK-3026-SM-5EQL6
Normal	5.711	10.13	GBM	GTEX-145MF-2726-SM-5O995
Normal	4.102	10.87	GBM	GTEX-ZF28-3026-SM-4WKHP
Normal	4.227	10.22	GBM	GTEX-13X6J-3026-SM-5Q5CU
Normal	5.872	11.67	GBM	GTEX-11O72-2926-SM-5BC4V
Normal	5.697	13.35	GBM	GTEX-12696-2926-SM-5FQTG
Normal	6.209	12.15	GBM	GTEX-X585-3026-SM-46MWF
Normal	1.171	10.34	GBM	GTEX-13NYB-3026-SM-5IJD7
Normal	2.94	12.37	GBM	GTEX-1445S-3026-SM-5O9BR
Normal	3.488	10.14	GBM	GTEX-Z93S-2926-SM-57WB9
Normal	5.508	9.81	GBM	GTEX-11ZUS-2926-SM-5FQSL
Normal	3.242	10.23	GBM	GTEX-ZE9C-3026-SM-4WKHB
Normal	3.538	12.07	GBM	GTEX-NPJ8-1526-SM-2D7VU
Normal	4.94	10.78	GBM	GTEX-11GS4-3126-SM-5A5LH
Normal	4.559	11.7	GBM	GTEX-13IVO-2926-SM-5L3CZ
Normal	2.538	9.775	GBM	GTEX-13FLW-1426-SM-5K7YE
Normal	9.202	10.52	GBM	GTEX-13O3Q-2926-SM-5KM45
Normal	5.583	10.53	GBM	GTEX-13OW7-3026-SM-5L3GY
Normal	4.243	10.22	GBM	GTEX-145MG-3026-SM-5RQJA
Normal	4.681	11.69	GBM	GTEX-ZZPT-3026-SM-5GZXH
Normal	4.774	13.47	GBM	GTEX-11TUW-3126-SM-5GU4Y
Normal	2.748	10.53	GBM	GTEX-12ZZW-2926-SM-5LZUP
Normal	4.482	10.77	GBM	GTEX-11NV4-2126-SM-5N9DS
Normal	0	10.18	GBM	GTEX-N7MS-2425-SM-26GMD
Normal	2.66	11.49	GBM	GTEX-NPJ8-1526-SM-26GMH
Normal	0	10.36	GBM	GTEX-R55F-1326-SM-2TF5F
Normal	2.961	12.33	GBM	GTEX-ZYY3-3126-SM-5SI9L
Normal	0	9.765	GBM	GTEX-TSE9-3026-SM-3DB76
Normal	0	9.576	GBM	GTEX-RNOR-2326-SM-2TF4I
Normal	0	9.509	GBM	GTEX-T2IS-3026-SM-32QPM
Normal	0	10.45	GBM	GTEX-QDT8-2926-SM-32PKC
Normal	4.285	11.12	GBM	GTEX-145LS-3126-SM-5Q5BY
Normal	4.639	11.46	GBM	GTEX-Q2AG-2926-SM-2HMJ3
Normal	2.952	10.16	GBM	GTEX-131YS-3126-SM-5KLYT
Normal	4.863	13.01	GBM	GTEX-13OVJ-2826-SM-5L3GW
Normal	3.943	10.16	GBM	GTEX-ZAK1-3026-SM-5S2MJ
Normal	3.198	11.35	GBM	GTEX-11EMC-3226-SM-5EGKW
Normal	6.726	10.75	GBM	GTEX-ZVT3-3026-SM-5E43N
Normal	5.311	10.82	GBM	GTEX-1128S-2726-SM-5H12C
Normal	5.145	10.36	GBM	GTEX-13O3O-3126-SM-5KM3H
Normal	0	10.82	GBM	GTEX-QVUS-2826-SM-3GADB
Normal	4.556	10.07	GBM	GTEX-12ZZX-2926-SM-5GCOQ
Normal	2.029	9.783	GBM	GTEX-1313W-3126-SM-5LZUI
Normal	4.743	10.93	GBM	GTEX-13QIC-2926-SM-5J2NF
Normal	4.793	10.68	GBM	GTEX-WWYW-3126-SM-3NB39
Normal	5.464	10.65	GBM	GTEX-13PL6-3126-SM-5LUAR
Normal	3.244	10.28	GBM	GTEX-14A5I-2926-SM-5Q5CQ
Normal	5.549	11.6	GBM	GTEX-11GSP-3226-SM-5986O
Normal	1.447	11.75	GBM	GTEX-NPJ7-2726-SM-2I3FT
Normal	4.922	10.6	GBM	GTEX-13S7M-3126-SM-5RQJQ
Normal	5.033	10.9	GBM	GTEX-RU72-3026-SM-5SI7Y
Normal	5.912	11.3	GBM	GTEX-12WSD-3126-SM-5HL7P
Normal	4.717	11.06	GBM	GTEX-1117F-3226-SM-5N9CT
Normal	6.125	11.37	GBM	GTEX-ZAJG-3126-SM-5HL9J
Normal	1.238	12.04	GBM	GTEX-11TTK-2926-SM-5PNYP
Normal	4.895	10.52	GBM	GTEX-13SLX-3126-SM-5S2Q5
Normal	3.541	10.75	GBM	GTEX-ZE7O-3126-SM-5HL5X
Normal	0	11.25	GBM	GTEX-N7MT-1126-SM-2YUNQ
Normal	6.396	13.11	KICH	GTEX-ZE9C-1426-SM-4WKGM
Normal	5.28	13.01	KICH	GTEX-11PRG-2226-SM-5GU5R
Normal	3.895	13.92	KICH	GTEX-147F4-2626-SM-5Q5CS
Normal	4.317	13.77	KICH	GTEX-ZLFU-0926-SM-5P9F8
Normal	5.048	13.15	KICH	GTEX-13NYB-1726-SM-5N9G2
Normal	4.32	12.8	KICH	GTEX-13112-2126-SM-5GCO4
Normal	5.013	13.83	KICH	GTEX-12696-0926-SM-5FQTV
Normal	4.659	13.56	KICH	GTEX-XPVG-0526-SM-4B65N
Normal	4.625	13.18	KICH	GTEX-ZYT6-2226-SM-5GIC9
Normal	5.117	12.7	KICH	GTEX-13OW6-1826-SM-5N9F9
Normal	4.713	13.39	KICH	GTEX-1497J-0826-SM-5NQAJ
Normal	5.44	13.09	KICH	GTEX-ZDXO-0226-SM-4WKH7
Normal	5.353	12.96	KICH	GTEX-11OF3-1326-SM-5N9FJ
Normal	5.652	14.05	KICH	GTEX-QLQW-1626-SM-4R1K1
Normal	4.963	13.28	KICH	GTEX-T5JC-1526-SM-4DM68
Normal	5.642	14.39	KICH	GTEX-13O1R-2526-SM-5N9FW
Normal	4.931	12.97	KICH	GTEX-N7MS-1626-SM-3LK5F
Normal	4.299	13.95	KICH	GTEX-145MN-0326-SM-5QGQI
Normal	4.264	12.7	KICH	GTEX-Y5V6-2026-SM-5IFHO
Normal	3.864	14.04	KICH	GTEX-NPJ8-2226-SM-3TW8D
Normal	4.758	13.65	KICH	GTEX-13RTJ-2226-SM-5S2Q1
Normal	4.269	13.37	KICH	GTEX-ZYFD-1526-SM-5NQ7T
Normal	0	0	KICH	GTEX-T6MN-1826-SM-5CHQB
Normal	4.631	13.83	KICH	GTEX-1399S-0526-SM-5IJG8
Normal	4.845	13.55	KICH	GTEX-ZYFG-1626-SM-5GZYY
Normal	6.2	13.09	KICH	GTEX-ZC5H-1726-SM-5HL7X
Normal	2.922	13.12	KICH	GTEX-12WSG-0826-SM-5EQ5A
Normal	6.824	13.82	KICH	GTEX-WI4N-2026-SM-4OOS7
Normal	6.396	13.11	KIRC	GTEX-ZE9C-1426-SM-4WKGM
Normal	5.28	13.01	KIRC	GTEX-11PRG-2226-SM-5GU5R
Normal	3.895	13.92	KIRC	GTEX-147F4-2626-SM-5Q5CS
Normal	4.317	13.77	KIRC	GTEX-ZLFU-0926-SM-5P9F8
Normal	5.048	13.15	KIRC	GTEX-13NYB-1726-SM-5N9G2
Normal	4.32	12.8	KIRC	GTEX-13112-2126-SM-5GCO4
Normal	5.013	13.83	KIRC	GTEX-12696-0926-SM-5FQTV
Normal	4.659	13.56	KIRC	GTEX-XPVG-0526-SM-4B65N
Normal	4.625	13.18	KIRC	GTEX-ZYT6-2226-SM-5GIC9
Normal	5.117	12.7	KIRC	GTEX-13OW6-1826-SM-5N9F9
Normal	4.713	13.39	KIRC	GTEX-1497J-0826-SM-5NQAJ
Normal	5.44	13.09	KIRC	GTEX-ZDXO-0226-SM-4WKH7
Normal	5.353	12.96	KIRC	GTEX-11OF3-1326-SM-5N9FJ
Normal	5.652	14.05	KIRC	GTEX-QLQW-1626-SM-4R1K1
Normal	4.963	13.28	KIRC	GTEX-T5JC-1526-SM-4DM68
Normal	5.642	14.39	KIRC	GTEX-13O1R-2526-SM-5N9FW
Normal	4.931	12.97	KIRC	GTEX-N7MS-1626-SM-3LK5F
Normal	4.299	13.95	KIRC	GTEX-145MN-0326-SM-5QGQI
Normal	4.264	12.7	KIRC	GTEX-Y5V6-2026-SM-5IFHO
Normal	3.864	14.04	KIRC	GTEX-NPJ8-2226-SM-3TW8D
Normal	4.758	13.65	KIRC	GTEX-13RTJ-2226-SM-5S2Q1
Normal	4.269	13.37	KIRC	GTEX-ZYFD-1526-SM-5NQ7T
Normal	0	0	KIRC	GTEX-T6MN-1826-SM-5CHQB
Normal	4.631	13.83	KIRC	GTEX-1399S-0526-SM-5IJG8
Normal	4.845	13.55	KIRC	GTEX-ZYFG-1626-SM-5GZYY
Normal	6.2	13.09	KIRC	GTEX-ZC5H-1726-SM-5HL7X
Normal	2.922	13.12	KIRC	GTEX-12WSG-0826-SM-5EQ5A
Normal	6.824	13.82	KIRC	GTEX-WI4N-2026-SM-4OOS7
Normal	6.396	13.11	KIRP	GTEX-ZE9C-1426-SM-4WKGM
Normal	5.28	13.01	KIRP	GTEX-11PRG-2226-SM-5GU5R
Normal	3.895	13.92	KIRP	GTEX-147F4-2626-SM-5Q5CS
Normal	4.317	13.77	KIRP	GTEX-ZLFU-0926-SM-5P9F8
Normal	5.048	13.15	KIRP	GTEX-13NYB-1726-SM-5N9G2
Normal	4.32	12.8	KIRP	GTEX-13112-2126-SM-5GCO4
Normal	5.013	13.83	KIRP	GTEX-12696-0926-SM-5FQTV
Normal	4.659	13.56	KIRP	GTEX-XPVG-0526-SM-4B65N
Normal	4.625	13.18	KIRP	GTEX-ZYT6-2226-SM-5GIC9
Normal	5.117	12.7	KIRP	GTEX-13OW6-1826-SM-5N9F9
Normal	4.713	13.39	KIRP	GTEX-1497J-0826-SM-5NQAJ
Normal	5.44	13.09	KIRP	GTEX-ZDXO-0226-SM-4WKH7
Normal	5.353	12.96	KIRP	GTEX-11OF3-1326-SM-5N9FJ
Normal	5.652	14.05	KIRP	GTEX-QLQW-1626-SM-4R1K1
Normal	4.963	13.28	KIRP	GTEX-T5JC-1526-SM-4DM68
Normal	5.642	14.39	KIRP	GTEX-13O1R-2526-SM-5N9FW
Normal	4.931	12.97	KIRP	GTEX-N7MS-1626-SM-3LK5F
Normal	4.299	13.95	KIRP	GTEX-145MN-0326-SM-5QGQI
Normal	4.264	12.7	KIRP	GTEX-Y5V6-2026-SM-5IFHO
Normal	3.864	14.04	KIRP	GTEX-NPJ8-2226-SM-3TW8D
Normal	4.758	13.65	KIRP	GTEX-13RTJ-2226-SM-5S2Q1
Normal	4.269	13.37	KIRP	GTEX-ZYFD-1526-SM-5NQ7T
Normal	0	0	KIRP	GTEX-T6MN-1826-SM-5CHQB
Normal	4.631	13.83	KIRP	GTEX-1399S-0526-SM-5IJG8
Normal	4.845	13.55	KIRP	GTEX-ZYFG-1626-SM-5GZYY
Normal	6.2	13.09	KIRP	GTEX-ZC5H-1726-SM-5HL7X
Normal	2.922	13.12	KIRP	GTEX-12WSG-0826-SM-5EQ5A
Normal	6.824	13.82	KIRP	GTEX-WI4N-2026-SM-4OOS7
Normal	1.267	14.47	LAML	K-562-SM-57WAW
Normal	5.65	13.57	LAML	K-562-SM-48U2C
Normal	3.888	14.39	LAML	K-562-SM-47JYY
Normal	0	14.32	LAML	K-562-SM-32PMP
Normal	4.688	14.46	LAML	K-562-SM-5CVL5
Normal	1.53	14.39	LAML	K-562-SM-5IJB7
Normal	3.536	14.35	LAML	K-562-SM-3MJHH
Normal	4.931	14.24	LAML	K-562-SM-48FEU
Normal	4.147	14.24	LAML	K-562-SM-4AT3W
Normal	4.689	14.23	LAML	K-562-SM-4BRWK
Normal	4.768	14.32	LAML	K-562-SM-5DUV6
Normal	2.109	14.34	LAML	K-562-SM-5J1MB
Normal	0	14.23	LAML	K-562-SM-33HC7
Normal	4.059	14.61	LAML	K-562-SM-3P61Y
Normal	4.362	14.36	LAML	K-562-SM-4YCCQ
Normal	0	14.42	LAML	K-562-SM-5LZU1
Normal	1.988	14.33	LAML	K-562-SM-5PNU4
Normal	0	14.38	LAML	K-562-SM-5PNWU
Normal	3.208	14.28	LAML	K-562-SM-5QGOR
Normal	0	14.12	LAML	K-562-SM-2TF5R
Normal	0	14.38	LAML	K-562-SM-2YUNN
Normal	3.931	14.33	LAML	K-562-SM-3NB3I
Normal	4.088	14.38	LAML	K-562-SM-3NMAP
Normal	5.408	14.38	LAML	K-562-SM-3NMDG
Normal	5.534	14.56	LAML	K-562-SM-4WWAK
Normal	3.142	14.34	LAML	K-562-SM-59HJ4
Normal	4.337	14.3	LAML	K-562-SM-5GZZE
Normal	4.603	14.46	LAML	K-562-SM-5IJDX
Normal	4.125	14.44	LAML	K-562-SM-5J2LX
Normal	0.8213	14.35	LAML	K-562-SM-5K7TT
Normal	4.674	14.24	LAML	K-562-SM-5L3FO
Normal	3.139	14.36	LAML	K-562-SM-5N9B7
Normal	3.202	14.39	LAML	K-562-SM-5N9DX
Normal	0	14.37	LAML	K-562-SM-5O9BA
Normal	0	13.71	LAML	K-562-SM-2S1Q5
Normal	0	13.67	LAML	K-562-SM-2TF4E
Normal	0	13.98	LAML	K-562-SM-32PLC
Normal	5.188	14.37	LAML	K-562-SM-4AD4F
Normal	4.901	14.31	LAML	K-562-SM-4DM4W
Normal	3.151	14.47	LAML	K-562-SM-4KKZ9
Normal	1.804	14.1	LAML	K-562-SM-4M1XD
Normal	4.405	14.51	LAML	K-562-SM-4OOR8
Normal	3.47	14.4	LAML	K-562-SM-4QAR5
Normal	4.963	14.48	LAML	K-562-SM-5HL7A
Normal	3.695	14.29	LAML	K-562-SM-5KM2I
Normal	0	14.35	LAML	K-562-SM-5MR32
Normal	2.519	14.39	LAML	K-562-SM-5NQ6M
Normal	4.753	14.33	LAML	K-562-SM-5NQ9D
Normal	3.151	14.4	LAML	K-562-SM-5P9HH
Normal	2.673	14.48	LAML	K-562-SM-5Q59U
Normal	0	13.81	LAML	K-562-SM-2D7VY
Normal	0	13.86	LAML	K-562-SM-2HMJ2
Normal	1.901	14.4	LAML	K-562-SM-4JBIQ
Normal	1.379	14.52	LAML	K-562-SM-4VBPT
Normal	3.822	14.5	LAML	K-562-SM-5GZWN
Normal	4.651	14.33	LAML	K-562-SM-5LU2Y
Normal	3.659	14.41	LAML	K-562-SM-5P9EQ
Normal	0	13.73	LAML	K-562-SM-2S1RI
Normal	3.815	14.24	LAML	K-562-SM-3LK7S
Normal	4.697	14.14	LAML	K-562-SM-46MWI
Normal	5.365	14.28	LAML	K-562-SM-5IFEL
Normal	0	14.26	LAML	K-562-SM-5K7ZB
Normal	4.325	14.3	LAML	K-562-SM-5O98J
Normal	0	14.13	LAML	K-562-SM-2D7VW
Normal	0	14.23	LAML	K-562-SM-2I3E7
Normal	0	13.94	LAML	K-562-SM-2TC5E
Normal	4.2	14.43	LAML	K-562-SM-4IHK7
Normal	1.596	14.42	LAML	K-562-SM-4WAWH
Normal	0	14.3	LAML	K-562-SM-5LZWR
Normal	2.267	14.4	LAML	K-562-SM-5Q5CL
Normal	0	10.34	LGG	GTEX-QMR6-0011-R10A-SM-32PKO
Normal	3.022	8.991	LGG	GTEX-12WSE-0011-R10b-SM-5P9JV
Normal	4.695	9.693	LGG	GTEX-WVLH-0011-R10A-SM-3MJFM
Normal			LGG	GTEX-T6MN-0011-R10A-SM-32QP7
Normal	3.789	9.759	LGG	GTEX-WZTO-0011-R10B-SM-4E3KB
Normal	0	9.76	LGG	GTEX-S7SE-0011-R10A-SM-2XCDF
Normal	0	10.64	LGG	GTEX-P44G-0011-R10A-SM-2I3FF
Normal	6.993	10.37	LGG	GTEX-ZF28-0011-R10a-SM-4WWEH
Normal	2.173	12.32	LGG	GTEX-13N2G-0011-R10a-SM-5MR34
Normal	0	10.62	LGG	GTEX-N7MS-0011-R10A-SM-2HMJK
Normal	1.723	10.04	LGG	GTEX-NL3H-0011-R10A-SM-2I3E9
Normal	3.095	9.864	LGG	GTEX-131XH-0011-R10a-SM-5EGLJ
Normal	2.252	11.87	LGG	GTEX-NPJ8-0011-R10A-SM-2YUMO
Normal	0	11.36	LGG	GTEX-13N1W-0011-R10b-SM-5MR4H
Normal	5.249	10.35	LGG	GTEX-13OW6-0011-R10a-SM-5L3HE
Normal	0	9.827	LGG	GTEX-147GR-0011-R10b-SM-5S2UM
Normal	4.276	9.92	LGG	GTEX-13O3Q-0011-R10b-SM-5KM39
Normal	4.127	10.85	LGG	GTEX-14BIL-0011-R10a-SM-5SI75
Normal	2.343	10.32	LGG	GTEX-Z93S-0011-R10a-SM-4RGNM
Normal	3.782	11.76	LGG	GTEX-X261-0011-R10B-SM-4E3JT
Normal	4.863	9.795	LGG	GTEX-X4XX-0011-R10B-SM-46MWO
Normal			LGG	GTEX-XLM4-0011-R10A-SM-4AT5P
Normal	4.707	10.74	LGG	GTEX-13OW8-0011-R10a-SM-5L3H6
Normal	0	10.42	LGG	GTEX-13RTJ-0011-R10b-SM-5O9CW
Normal	5.006	9.511	LGG	GTEX-145MH-0011-R10b-SM-5PNUK
Normal	5.31	9.88	LGG	GTEX-WL46-0011-R10A-SM-3MJFQ
Normal	4.285	10.76	LGG	GTEX-132Q8-0011-R10b-SM-5DUWZ
Normal	4.491	10.21	LGG	GTEX-13OVL-0011-R10a-SM-5L3GS
Normal	3.533	10.64	LGG	GTEX-13FTZ-0011-R10b-SM-5KLZS
Normal			LGG	GTEX-T5JC-0011-R10A-SM-32PM2
Normal	4.591	9.873	LGG	GTEX-13FXS-0011-R10a-SM-5J2MA
Normal	3.698	9.857	LGG	GTEX-12WSF-0011-R10a-SM-5LZVH
Normal	1.669	10.52	LGG	GTEX-ZAB4-0011-R10a-SM-4SOKH
Normal	3.184	10.47	LGG	GTEX-11H98-0011-R10b-SM-5NQ98
Normal	5.654	10.11	LGG	GTEX-12126-0011-R10b-SM-5BC6T
Normal	5.521	11.34	LGG	GTEX-13NZA-0011-R10b-SM-5KM54
Normal	2.058	9.907	LGG	GTEX-Y8DK-0011-R10A-SM-4SOK1
Normal	5.483	10.55	LGG	GTEX-ZDXO-0011-R10a-SM-4WWD8
Normal	2.521	12.15	LGG	GTEX-13X6I-0011-R10a-SM-5PNWI
Normal	2.4	9.806	LGG	GTEX-12WSH-0011-R10a-SM-5LZUS
Normal	3.941	10.19	LGG	GTEX-13NYB-0011-R10a-SM-5KM43
Normal	3.294	11.53	LGG	GTEX-NL4W-0011-R10A-SM-2I3DY
Normal	1.245	10.25	LGG	GTEX-13CZV-0011-R10b-SM-5LZYD
Normal	0	10.44	LGG	GTEX-13FLV-0011-R10b-SM-5LZZ2
Normal	2.814	9.569	LGG	GTEX-13X6J-0011-R10b-SM-5PNWA
Normal	0	10.09	LGG	GTEX-147F4-0011-R10b-SM-5S2WC
Normal	2.783	10.54	LGG	GTEX-145LU-0011-R10a-SM-5PNWJ
Normal	4.404	10.48	LGG	GTEX-12ZZZ-0011-R10a-SM-5P9HC
Normal	1.446	10.29	LGG	GTEX-P44H-0011-R10A-SM-2XCEK
Normal	4.368	12.39	LGG	GTEX-12WSA-0011-R10b-SM-5P9ET
Normal	1.447	10.21	LGG	GTEX-13G51-0011-R10b-SM-5LZYF
Normal	0	11.28	LGG	GTEX-13SLW-0011-R10a-SM-5S2UI
Normal	4.466	10.04	LGG	GTEX-ZXG5-0011-R10a-SM-57WDD
Normal	5.619	10.15	LGG	GTEX-12ZZW-0011-R10b-SM-5HL9X
Normal	2.292	11.61	LGG	GTEX-13NYS-0011-R10a-SM-5MR4S
Normal	4.501	10.03	LGG	GTEX-11WQC-0011-R10a-SM-57WCT
Normal	1.262	9.71	LGG	GTEX-139TS-0011-R10a-SM-5K7TU
Normal	5.555	12.28	LGG	GTEX-11WQK-0011-R10a-SM-5BC6R
Normal	4.199	11.85	LGG	GTEX-13JVG-0011-R10b-SM-5KM2P
Normal	4.072	11.55	LGG	GTEX-XMD1-0011-R10A-SM-4AT4A
Normal	8.361	9.93	LGG	GTEX-12WSC-0011-R10a-SM-5GU57
Normal	4.312	11.56	LGG	GTEX-13IVO-0011-R10a-SM-5LZY3
Normal	6.041	12.66	LGG	GTEX-X4XY-0011-R10B-SM-46MWS
Normal	0	11.04	LGG	GTEX-14753-0011-R10b-SM-5S2WE
Normal	0	10.67	LGG	GTEX-UTHO-0011-R10A-SM-3GIJQ
Normal	5.662	9.323	LGG	GTEX-12ZZY-0011-R10b-SM-5HL7W
Normal	2.355	12.01	LGG	GTEX-1445S-0011-R10a-SM-5PNWB
Normal	4.582	11.03	LGG	GTEX-1477Z-0011-R10b-SM-5S2RF
Normal			LGG	GTEX-T6MN-0011-R10A-SM-5CHQC
Normal	2.939	10.75	LGG	GTEX-145LS-0011-R10a-SM-5PNUQ
Normal	0	9.985	LGG	GTEX-Q2AG-0011-R10A-SM-2HMLA
Normal	4.445	10.38	LGG	GTEX-WWYW-0011-R10A-SM-3NB35
Normal	5.01	9.42	LGG	GTEX-12ZZX-0011-R10b-SM-5DUWK
Normal	0	11.01	LGG	GTEX-QVUS-0011-R10A-SM-3GIK3
Normal	5.442	10.19	LGG	GTEX-ZVZQ-0011-R10b-SM-51MRT
Normal	0.9683	10.49	LGG	GTEX-13QIC-0011-R10a-SM-5O9C7
Normal	0	9.776	LGG	GTEX-YFC4-0011-R10a-SM-4SOK5
Normal	2.281	10.54	LGG	GTEX-QVJO-0011-R10A-SM-2S1QJ
Normal	5.489	12.89	LGG	GTEX-13OVJ-0011-R10b-SM-5L3HT
Normal	0	10.79	LGG	GTEX-13JUV-0011-R10b-SM-5LZXR
Normal			LGG	GTEX-OHPN-0011-R10A-SM-5S2U3
Normal			LGG	GTEX-OHPN-0011-R10A-SM-33HBU
Normal	2.844	10.95	LGG	GTEX-13X6K-0011-R10a-SM-5P9JR
Normal	4.139	10.66	LGG	GTEX-13SLX-0011-R10a-SM-5P9HV
Normal	3.584	10.86	LGG	GTEX-11GSP-0011-R10a-SM-5NQ7J
Normal	0	11.25	LGG	GTEX-NPJ7-0011-R10A-SM-2I3E5
Normal	2.698	10.24	LGG	GTEX-131YS-0011-R10b-SM-5EQ5N
Normal	7.269	9.431	LGG	GTEX-1313W-0011-R10b-SM-5DUXA
Normal	7.175	13.2	LGG	GTEX-145MI-0011-R10a-SM-5PNZD
Normal	1.254	10.92	LGG	GTEX-N7MT-0011-R10A-SM-2I3E1
Normal	4.119	12.26	LGG	GTEX-X4EP-0011-R10B-SM-4QASJ
Normal			LGG	GTEX-TSE9-0011-R10A-SM-3DB7O
Normal	0	9.464	LGG	GTEX-14BIN-0011-R10a-SM-5S2UA
Normal	3.776	11.24	LGG	GTEX-ZE7O-0011-R10a-SM-57WAZ
Normal	0	11.02	LGG	GTEX-RU72-0011-R10A-SM-2TF6D
Normal	4.297	10.36	LGG	GTEX-ZVT3-0011-R10b-SM-57WB6
Normal	6.147	11.46	LGG	GTEX-ZV68-0011-R10a-SM-51MT7
Normal	4.99	10.42	LGG	GTEX-13O3O-0011-R10a-SM-5LUA9
Normal	6.088	11.02	LGG	GTEX-131XW-0011-R10a-SM-5DUVA
Normal	4.175	12.26	LGG	GTEX-12WS9-0011-R10a-SM-57WBV
Normal	4.581	10.12	LGG	GTEX-12WSD-0011-R10b-SM-5GU79
Normal	0	9.98	LGG	GTEX-13S7M-0011-R10b-SM-5PNZB
Normal	4.731	10.93	LGG	GTEX-WZTO-2926-SM-3NM9I
Normal	0	9.488	LGG	GTEX-PVOW-2526-SM-2XCF7
Normal	4.481	12.05	LGG	GTEX-13NYS-3126-SM-5KLYV
Normal	3.958	10.06	LGG	GTEX-11NUK-2926-SM-5A5MD
Normal	5.925	9.869	LGG	GTEX-11DXW-1126-SM-5H12Q
Normal	1.102	11.05	LGG	GTEX-13FHO-3026-SM-5J1O9
Normal	3.511	11.08	LGG	GTEX-13NYC-2826-SM-5K7WR
Normal	5.029	9.742	LGG	GTEX-111FC-3126-SM-5GZZ2
Normal	2.747	10.49	LGG	GTEX-NPJ8-1526-SM-26GMY
Normal	4.725	11.06	LGG	GTEX-1399T-3026-SM-5KLZC
Normal	4.626	10.02	LGG	GTEX-13OW6-3026-SM-5J2MI
Normal	4.502	10.23	LGG	GTEX-X4XX-3026-SM-3NMB2
Normal	4.639	12.63	LGG	GTEX-XMD1-2926-SM-4AT42
Normal	4.069	10.13	LGG	GTEX-ZUA1-3026-SM-59HJC
Normal	5.376	10.9	LGG	GTEX-ZYFD-3026-SM-5E44C
Normal	3.021	10.9	LGG	GTEX-12126-1026-SM-5P9JJ
Normal	3.787	9.875	LGG	GTEX-144GL-3026-SM-5Q5CW
Normal	3.476	11.16	LGG	GTEX-1192X-3126-SM-5N9BY
Normal	4.831	10.51	LGG	GTEX-T5JC-2426-SM-3NMDB
Normal	0	10.68	LGG	GTEX-13OVH-3026-SM-5MR4N
Normal	5.675	12.18	LGG	GTEX-144FL-3026-SM-5O99C
Normal	3.382	10.06	LGG	GTEX-13FHP-3026-SM-5IJBS
Normal	3.506	10.47	LGG	GTEX-XOTO-3026-SM-4B65M
Normal	3.047	12.04	LGG	GTEX-132Q8-3026-SM-5PNVG
Normal	3.868	10.01	LGG	GTEX-145MH-3026-SM-5Q5DZ
Normal	2.706	10.79	LGG	GTEX-13G51-3026-SM-5IJB8
Normal	5.518	10.21	LGG	GTEX-13VXU-2926-SM-5LU5C
Normal	0	9.873	LGG	GTEX-T6MN-2626-SM-32PMQ
Normal	2.41	10.37	LGG	GTEX-139UC-3126-SM-5J1OY
Normal	4.184	10.27	LGG	GTEX-WL46-2926-SM-3LK82
Normal	6.681	10.85	LGG	GTEX-11EI6-3026-SM-5GZZO
Normal	4.596	10.26	LGG	GTEX-12ZZY-3026-SM-5GCOU
Normal	4.089	10.22	LGG	GTEX-12WSH-3026-SM-5CVNI
Normal	4.935	11.41	LGG	GTEX-WHSE-3026-SM-3P5ZH
Normal	5.005	10.25	LGG	GTEX-12WSC-3026-SM-5GCNF
Normal	4.419	10.06	LGG	GTEX-WVLH-3026-SM-3MJG9
Normal	6.724	10.36	LGG	GTEX-11DXY-3226-SM-5GIDE
Normal	1.696	10.5	LGG	GTEX-Y8DK-0826-SM-4TT3T
Normal	3.993	11.38	LGG	GTEX-11ONC-2926-SM-5P9JM
Normal	4.342	10.47	LGG	GTEX-117XS-3026-SM-5N9CA
Normal	3.688	9.501	LGG	GTEX-14BMV-3026-SM-5S2PQ
Normal	4.373	10.55	LGG	GTEX-XLM4-3026-SM-4AT6L
Normal	4.74	10.63	LGG	GTEX-12ZZZ-3026-SM-5BC67
Normal	5.267	9.779	LGG	GTEX-14ASI-3026-SM-5S2PN
Normal	1.397	10.62	LGG	GTEX-11GSO-2926-SM-5HL73
Normal	3.522	11.96	LGG	GTEX-12WSA-2926-SM-5EQ4D
Normal	2.44	11.2	LGG	GTEX-R55F-1326-SM-5S2V4
Normal	5.256	12.34	LGG	GTEX-11WQK-3026-SM-5EQL6
Normal	5.711	10.13	LGG	GTEX-145MF-2726-SM-5O995
Normal	4.102	10.87	LGG	GTEX-ZF28-3026-SM-4WKHP
Normal	4.227	10.22	LGG	GTEX-13X6J-3026-SM-5Q5CU
Normal	5.872	11.67	LGG	GTEX-11O72-2926-SM-5BC4V
Normal	5.697	13.35	LGG	GTEX-12696-2926-SM-5FQTG
Normal	6.209	12.15	LGG	GTEX-X585-3026-SM-46MWF
Normal	1.171	10.34	LGG	GTEX-13NYB-3026-SM-5IJD7
Normal	2.94	12.37	LGG	GTEX-1445S-3026-SM-5O9BR
Normal	3.488	10.14	LGG	GTEX-Z93S-2926-SM-57WB9
Normal	5.508	9.81	LGG	GTEX-11ZUS-2926-SM-5FQSL
Normal	3.242	10.23	LGG	GTEX-ZE9C-3026-SM-4WKHB
Normal	3.538	12.07	LGG	GTEX-NPJ8-1526-SM-2D7VU
Normal	4.94	10.78	LGG	GTEX-11GS4-3126-SM-5A5LH
Normal	4.559	11.7	LGG	GTEX-13IVO-2926-SM-5L3CZ
Normal	2.538	9.775	LGG	GTEX-13FLW-1426-SM-5K7YE
Normal	9.202	10.52	LGG	GTEX-13O3Q-2926-SM-5KM45
Normal	5.583	10.53	LGG	GTEX-13OW7-3026-SM-5L3GY
Normal	4.243	10.22	LGG	GTEX-145MG-3026-SM-5RQJA
Normal	4.681	11.69	LGG	GTEX-ZZPT-3026-SM-5GZXH
Normal	4.774	13.47	LGG	GTEX-11TUW-3126-SM-5GU4Y
Normal	2.748	10.53	LGG	GTEX-12ZZW-2926-SM-5LZUP
Normal	4.482	10.77	LGG	GTEX-11NV4-2126-SM-5N9DS
Normal	0	10.18	LGG	GTEX-N7MS-2425-SM-26GMD
Normal	2.66	11.49	LGG	GTEX-NPJ8-1526-SM-26GMH
Normal	0	10.36	LGG	GTEX-R55F-1326-SM-2TF5F
Normal	2.961	12.33	LGG	GTEX-ZYY3-3126-SM-5SI9L
Normal	0	9.765	LGG	GTEX-TSE9-3026-SM-3DB76
Normal	0	9.576	LGG	GTEX-RNOR-2326-SM-2TF4I
Normal	0	9.509	LGG	GTEX-T2IS-3026-SM-32QPM
Normal	0	10.45	LGG	GTEX-QDT8-2926-SM-32PKC
Normal	4.285	11.12	LGG	GTEX-145LS-3126-SM-5Q5BY
Normal	4.639	11.46	LGG	GTEX-Q2AG-2926-SM-2HMJ3
Normal	2.952	10.16	LGG	GTEX-131YS-3126-SM-5KLYT
Normal	4.863	13.01	LGG	GTEX-13OVJ-2826-SM-5L3GW
Normal	3.943	10.16	LGG	GTEX-ZAK1-3026-SM-5S2MJ
Normal	3.198	11.35	LGG	GTEX-11EMC-3226-SM-5EGKW
Normal	6.726	10.75	LGG	GTEX-ZVT3-3026-SM-5E43N
Normal	5.311	10.82	LGG	GTEX-1128S-2726-SM-5H12C
Normal	5.145	10.36	LGG	GTEX-13O3O-3126-SM-5KM3H
Normal	0	10.82	LGG	GTEX-QVUS-2826-SM-3GADB
Normal	4.556	10.07	LGG	GTEX-12ZZX-2926-SM-5GCOQ
Normal	2.029	9.783	LGG	GTEX-1313W-3126-SM-5LZUI
Normal	4.743	10.93	LGG	GTEX-13QIC-2926-SM-5J2NF
Normal	4.793	10.68	LGG	GTEX-WWYW-3126-SM-3NB39
Normal	5.464	10.65	LGG	GTEX-13PL6-3126-SM-5LUAR
Normal	3.244	10.28	LGG	GTEX-14A5I-2926-SM-5Q5CQ
Normal	5.549	11.6	LGG	GTEX-11GSP-3226-SM-5986O
Normal	1.447	11.75	LGG	GTEX-NPJ7-2726-SM-2I3FT
Normal	4.922	10.6	LGG	GTEX-13S7M-3126-SM-5RQJQ
Normal	5.033	10.9	LGG	GTEX-RU72-3026-SM-5SI7Y
Normal	5.912	11.3	LGG	GTEX-12WSD-3126-SM-5HL7P
Normal	4.717	11.06	LGG	GTEX-1117F-3226-SM-5N9CT
Normal	6.125	11.37	LGG	GTEX-ZAJG-3126-SM-5HL9J
Normal	1.238	12.04	LGG	GTEX-11TTK-2926-SM-5PNYP
Normal	4.895	10.52	LGG	GTEX-13SLX-3126-SM-5S2Q5
Normal	3.541	10.75	LGG	GTEX-ZE7O-3126-SM-5HL5X
Normal	0	11.25	LGG	GTEX-N7MT-1126-SM-2YUNQ
Normal	5.154	12.33	LIHC	GTEX-1399R-1226-SM-5P9GF
Normal	0	12.1	LIHC	GTEX-YECK-1926-SM-4W21H
Normal	6.431	11.97	LIHC	GTEX-13FTZ-0726-SM-5IFFY
Normal	5.367	12.01	LIHC	GTEX-11NUK-1226-SM-5P9GM
Normal	6.794	12.29	LIHC	GTEX-1399T-0826-SM-5IFES
Normal	4.25	11.56	LIHC	GTEX-ZAB5-0426-SM-5CVMI
Normal	7.082	12.09	LIHC	GTEX-T6MN-1226-SM-3NMA5
Normal	4.169	12.28	LIHC	GTEX-139TS-1426-SM-5IFJD
Normal	4.767	11.67	LIHC	GTEX-11WQC-0726-SM-5EQMR
Normal	6.098	11.96	LIHC	GTEX-SJXC-1226-SM-4DM78
Normal	6.856	11.91	LIHC	GTEX-13VXU-0926-SM-5IFFH
Normal	0	12.55	LIHC	GTEX-11NV4-1326-SM-5HL6V
Normal	4.719	12.04	LIHC	GTEX-145LU-1326-SM-5LU9N
Normal	4.716	12.03	LIHC	GTEX-ZEX8-0826-SM-4WKHK
Normal	6.69	12.28	LIHC	GTEX-13OW6-2626-SM-5IFF2
Normal	5.766	13.28	LIHC	GTEX-ZPU1-0826-SM-57WG2
Normal	5.606	13	LIHC	GTEX-RWSA-1426-SM-47JXA
Normal	3.854	12.5	LIHC	GTEX-13FLV-0326-SM-5N9DJ
Normal	6.433	11.93	LIHC	GTEX-13112-1426-SM-5EGH8
Normal	6.377	11.65	LIHC	GTEX-11OF3-0726-SM-5BC4Z
Normal	4.527	12.06	LIHC	GTEX-147JS-1126-SM-5RQIW
Normal	4.651	11.89	LIHC	GTEX-12WSM-0726-SM-5GCOW
Normal	4.84	12.12	LIHC	GTEX-11ZUS-2526-SM-59872
Normal	6.819	11.88	LIHC	GTEX-1212Z-0226-SM-59HLF
Normal	5.979	11.87	LIHC	GTEX-QEG4-1826-SM-4R1JN
Normal	6.045	13.51	LIHC	GTEX-S33H-1626-SM-4AD68
Normal	4.745	11.75	LIHC	GTEX-11DXY-0526-SM-5EGGQ
Normal	6.223	11.86	LIHC	GTEX-ZYT6-0626-SM-5E45V
Normal	6.342	12.15	LIHC	GTEX-139UC-1426-SM-5IJGH
Normal	7.14	12.56	LIHC	GTEX-13NYB-1026-SM-5IFH3
Normal	5.812	12	LIHC	GTEX-XOTO-0826-SM-4B65O
Normal	5.712	11.93	LIHC	GTEX-11DXZ-0126-SM-5EGGY
Normal	4.826	12.33	LIHC	GTEX-XBEC-1526-SM-4AT68
Normal	5.939	12.34	LIHC	GTEX-139TU-0826-SM-5IJFG
Normal	5.683	12.98	LIHC	GTEX-WY7C-0726-SM-4ONCB
Normal	5.703	13.09	LIHC	GTEX-12WSI-0226-SM-5GCNA
Normal	3.184	11.48	LIHC	GTEX-WZTO-0626-SM-4PQYY
Normal	6.284	13.33	LIHC	GTEX-11EQ9-0526-SM-5A5JZ
Normal	4.816	12.36	LIHC	GTEX-131XH-0626-SM-5LZWH
Normal	6.714	11.98	LIHC	GTEX-12ZZZ-1326-SM-59HKW
Normal	5.152	12.44	LIHC	GTEX-12KS4-1326-SM-5LUB3
Normal	6.741	11.72	LIHC	GTEX-13NZB-0626-SM-5IFH6
Normal	7.724	11.21	LIHC	GTEX-RN64-1826-SM-48FDV
Normal	5.777	12.17	LIHC	GTEX-14753-1626-SM-5NQ9L
Normal	4.962	12.98	LIHC	GTEX-WFON-1726-SM-4LVMQ
Normal	6.683	13.89	LIHC	GTEX-13PVQ-1526-SM-5IFEQ
Normal	4.193	13.32	LIHC	GTEX-VUSG-0126-SM-4KL1X
Normal	5.774	14.31	LIHC	GTEX-P44G-1126-SM-3NM9D
Normal	4.822	13.34	LIHC	GTEX-13FTW-1126-SM-5J2NV
Normal	3.945	13.84	LIHC	GTEX-YB5E-0326-SM-5IFHU
Normal	4.87	11.02	LIHC	GTEX-14E1K-0326-SM-5S2PE
Normal	4.28	12.7	LIHC	GTEX-147F4-1426-SM-5LUA8
Normal	6.213	13.23	LIHC	GTEX-RM2N-1926-SM-48FCU
Normal	5.28	11.6	LIHC	GTEX-OOBJ-0826-SM-3NB2K
Normal	1.309	12.84	LIHC	GTEX-UTHO-2426-SM-4JBHD
Normal	6.443	13.24	LIHC	GTEX-139YR-0226-SM-5IFEM
Normal	4.673	13.52	LIHC	GTEX-11UD2-1626-SM-5EQM3
Normal	4.851	13.05	LIHC	GTEX-Z9EW-0426-SM-5CVM9
Normal	7.503	13.06	LIHC	GTEX-ZVP2-0626-SM-51MSO
Normal	5.241	12.85	LIHC	GTEX-ZAB4-0826-SM-5LU9D
Normal	6.277	14.8	LIHC	GTEX-11TUW-1726-SM-5BC5C
Normal	2.809	15.08	LIHC	GTEX-U8XE-1526-SM-4E3HT
Normal	6.552	14.21	LIHC	GTEX-XXEK-1126-SM-4BRUX
Normal	4.09	13.85	LIHC	GTEX-12WSL-0226-SM-5CVMJ
Normal	6.876	13.47	LIHC	GTEX-12696-0826-SM-5EGGE
Normal	5.521	14.1	LIHC	GTEX-1192X-1026-SM-5H12P
Normal	4.704	13.04	LIHC	GTEX-WQUQ-1926-SM-4OOSA
Normal	3.392	15.09	LIHC	GTEX-O5YT-0826-SM-3TW8N
Normal	3.469	12.63	LIHC	GTEX-X261-1726-SM-4PQYT
Normal	5.579	14.48	LIHC	GTEX-X4XY-1626-SM-46MVN
Normal	4.691	15.93	LIHC	GTEX-11TT1-1726-SM-5EQLJ
Normal	0	13.31	LIHC	GTEX-13NZ9-1326-SM-5MR3V
Normal	5.64	14.08	LIHC	GTEX-144GM-1326-SM-5LU5E
Normal	3.685	14.01	LIHC	GTEX-131XE-0326-SM-5LZVO
Normal	4.468	15.11	LIHC	GTEX-14C38-1526-SM-5RQJ7
Normal	3.744	13.78	LIHC	GTEX-1497J-0726-SM-5Q5D1
Normal	4.809	14.28	LIHC	GTEX-QDVN-0826-SM-48TZ2
Normal	5.398	11.99	LIHC	GTEX-11ZTS-1426-SM-5EQMM
Normal	2.429	11.55	LIHC	GTEX-Y5V5-0926-SM-4VBPZ
Normal	3.556	12.32	LIHC	GTEX-Q2AG-1126-SM-48U1P
Normal	5.311	12.61	LIHC	GTEX-P78B-1326-SM-3P611
Normal	4.947	12.73	LIHC	GTEX-WYVS-1926-SM-4PQZ2
Normal	4.106	11.34	LIHC	GTEX-UPIC-0926-SM-4IHLV
Normal	6.999	11.79	LIHC	GTEX-RNOR-1426-SM-48FDJ
Normal	6.924	12.15	LIHC	GTEX-ZF2S-3026-SM-4WWCH
Normal	4.563	12.35	LIHC	GTEX-ZVT3-1626-SM-5GU66
Normal	1.772	11.79	LIHC	GTEX-131YS-1626-SM-5HL6C
Normal	5.609	11.61	LIHC	GTEX-11ZVC-0726-SM-5FQT9
Normal	4.603	11.9	LIHC	GTEX-YFC4-1526-SM-5IFJS
Normal	6.723	11.99	LIHC	GTEX-ZVT4-0626-SM-5E45T
Normal	1.439	12.5	LIHC	GTEX-WYVS-1926-SM-4SOIC
Normal	4.694	12.65	LIHC	GTEX-13SLX-1226-SM-5S2Q6
Normal	5.776	11.89	LIHC	GTEX-ZZPU-0426-SM-5GZYH
Normal	5.374	12.22	LIHC	GTEX-1269C-0626-SM-5FQSS
Normal	7.073	12.99	LIHC	GTEX-ZF29-2026-SM-4WWB7
Normal	5.267	11.73	LIHC	GTEX-RU72-1426-SM-46MUF
Normal	6.818	14	LIHC	GTEX-13O3O-1826-SM-5IFGW
Normal	3.904	12.2	LIHC	GTEX-14A5I-1726-SM-5QGQ5
Normal	5.977	11.33	LIHC	GTEX-13QJC-0726-SM-5RQJK
Normal	3.136	13.62	LIHC	GTEX-Y5LM-0426-SM-4VBRO
Normal	5.595	11.72	LIHC	GTEX-RTLS-1326-SM-46MUN
Normal	5.343	12.88	LIHC	GTEX-13113-1326-SM-5GCOI
Normal	5.631	12.2	LIHC	GTEX-X4EP-1026-SM-4QAS5
Normal	6.474	14.01	LIHC	GTEX-13OVJ-1026-SM-5IFGI
Normal	4.572	12.28	LIHC	GTEX-13PVR-0126-SM-5S2PY
Normal	8.141	13.27	LIHC	GTEX-13N11-0926-SM-5IJG2
Normal	2.555	13.53	LIHC	GTEX-ZYY3-0626-SM-5NQ6W
Normal	5.991	14.2	LIHC	GTEX-ZTPG-1426-SM-51MT3
Normal	6.47	14.75	LIHC	GTEX-132AR-0426-SM-5IFH8
Normal	6.23	14.61	LIHC	GTEX-S32W-1926-SM-4AD63
Normal	1.311	14.79	LUAD	GTEX-S33H-0626-SM-2XCBJ
Normal	5.06	15.08	LUAD	GTEX-WZTO-0426-SM-3NM99
Normal	0	14.24	LUAD	GTEX-U3ZH-0526-SM-3DB75
Normal	4.215	15.09	LUAD	GTEX-11NUK-0826-SM-5HL4U
Normal	4.619	14.77	LUAD	GTEX-145MH-0626-SM-5NQAK
Normal	2.753	14.54	LUAD	GTEX-13OVL-0626-SM-5KM13
Normal	3.197	15.06	LUAD	GTEX-ZYW4-1526-SM-5SIBA
Normal	2.557	15.07	LUAD	GTEX-12ZZY-0926-SM-5EQ6I
Normal	0	15.26	LUAD	GTEX-YECK-0926-SM-4W214
Normal	4.946	14.88	LUAD	GTEX-PVOW-1026-SM-5O9B9
Normal	3.059	15.13	LUAD	GTEX-13FTZ-0526-SM-5IJCW
Normal	4.193	14.53	LUAD	GTEX-ZF28-0726-SM-4WKFU
Normal	4.088	14.72	LUAD	GTEX-12WSE-0826-SM-5S2VL
Normal	4.871	15.11	LUAD	GTEX-11PRG-0926-SM-5EGI8
Normal	5.522	15.55	LUAD	GTEX-111VG-0726-SM-5GIDC
Normal	5.899	15.47	LUAD	GTEX-117YW-0526-SM-5H11C
Normal	3.918	15.55	LUAD	GTEX-13G51-0426-SM-5K7Z5
Normal	5.642	14.91	LUAD	GTEX-13S86-0626-SM-5Q5E7
Normal	4.168	14.02	LUAD	GTEX-QMRM-0826-SM-3NB33
Normal	5.39	14.7	LUAD	GTEX-11DZ1-0426-SM-5H11A
Normal	5.126	15.04	LUAD	GTEX-11EI6-0826-SM-5985V
Normal	5.56	15.27	LUAD	GTEX-11O72-1326-SM-5BC5A
Normal	4.023	14.17	LUAD	GTEX-12WSL-1026-SM-5CVNJ
Normal	4.967	14.68	LUAD	GTEX-ZYT6-0526-SM-5GIEA
Normal	4.125	14.74	LUAD	GTEX-X585-1026-SM-46MW6
Normal	0	15.29	LUAD	GTEX-T5JC-0826-SM-32PMC
Normal	5.455	15.07	LUAD	GTEX-POYW-1226-SM-5LU5O
Normal	4.573	15.4	LUAD	GTEX-11ZUS-0126-SM-5EQM5
Normal	6.203	14.32	LUAD	GTEX-1497J-0326-SM-5Q5CN
Normal	0	15.29	LUAD	GTEX-T6MN-0826-SM-32PM4
Normal	4.594	14.82	LUAD	GTEX-WHPG-1426-SM-3NMBB
Normal	1.768	14.23	LUAD	GTEX-PW2O-0526-SM-2I3DX
Normal	3.069	15.36	LUAD	GTEX-ZDXO-1326-SM-57WBS
Normal	4.305	14.37	LUAD	GTEX-13O21-3026-SM-5J2NI
Normal	4.208	15.27	LUAD	GTEX-XQ3S-0926-SM-4BOPI
Normal	3.478	14.85	LUAD	GTEX-PVOW-1026-SM-5NQ7M
Normal	0	15.38	LUAD	GTEX-13NYB-0626-SM-5MR47
Normal	2.477	15.01	LUAD	GTEX-12WSI-0826-SM-5EGKD
Normal	5.533	14.67	LUAD	GTEX-13N2G-0826-SM-5IJE6
Normal	5.501	14.94	LUAD	GTEX-139T6-0426-SM-5IJEM
Normal	2.759	14.22	LUAD	GTEX-13NZ9-0926-SM-5KM12
Normal	4.272	15.45	LUAD	GTEX-13O3P-1026-SM-5N9E7
Normal	3.465	14.95	LUAD	GTEX-139TT-0726-SM-5K7XW
Normal	5.439	14.74	LUAD	GTEX-ZPU1-0926-SM-57WDO
Normal	1.883	14.95	LUAD	GTEX-13FHP-0726-SM-5K7YI
Normal	5.985	14.43	LUAD	GTEX-RN64-1226-SM-2TC6E
Normal	0	14.54	LUAD	GTEX-U3ZM-0426-SM-3DB73
Normal	4.389	14.66	LUAD	GTEX-OIZI-1026-SM-3NB1K
Normal	3.715	14.95	LUAD	GTEX-13O3Q-0526-SM-5KM18
Normal	4.809	14.61	LUAD	GTEX-WYJK-0826-SM-3NM8Y
Normal	4.76	14.88	LUAD	GTEX-QEG4-0526-SM-48TZD
Normal	4.206	14.16	LUAD	GTEX-SIU7-0526-SM-3NM8I
Normal	4.391	14.53	LUAD	GTEX-11WQC-0626-SM-5EQMF
Normal	4.159	14.16	LUAD	GTEX-X4LF-0526-SM-3NMB6
Normal	3.505	14.4	LUAD	GTEX-ZAB4-0626-SM-5CVN3
Normal	0	14.56	LUAD	GTEX-RM2N-0426-SM-2TF4T
Normal	3.681	15.13	LUAD	GTEX-13FHO-1026-SM-5KM1Q
Normal	5.37	14.43	LUAD	GTEX-V1D1-0826-SM-3P5ZA
Normal	2.517	15.17	LUAD	GTEX-POYW-1226-SM-5LZWQ
Normal	0	14.87	LUAD	GTEX-OIZH-0526-SM-2HMKV
Normal	4.502	14.8	LUAD	GTEX-1477Z-0626-SM-5NQB7
Normal	3.194	14.65	LUAD	GTEX-13OVG-0326-SM-5KM57
Normal	5.582	14.38	LUAD	GTEX-145LU-0526-SM-5O9AT
Normal	0	14.79	LUAD	GTEX-WFON-0426-SM-3GIL4
Normal	4.33	14.74	LUAD	GTEX-XBEC-1026-SM-4QASM
Normal	4.212	14.76	LUAD	GTEX-WY7C-0426-SM-3NB3C
Normal	4.757	15.24	LUAD	GTEX-13VXU-2726-SM-5LU4N
Normal	3.979	15.01	LUAD	GTEX-SIU8-0926-SM-5SI87
Normal	2.633	14.55	LUAD	GTEX-WVJS-0826-SM-4MVNR
Normal	0	14.83	LUAD	GTEX-YF7O-0626-SM-4W21R
Normal	2.98	14.21	LUAD	GTEX-Y5V6-0226-SM-4V6G7
Normal	3.771	15.05	LUAD	GTEX-13FLV-0426-SM-5KLZA
Normal	1.37	15.35	LUAD	GTEX-ZDTS-1026-SM-4WAXS
Normal	2.406	14.96	LUAD	GTEX-1212Z-1026-SM-5EGJ8
Normal	3.681	15.97	LUAD	GTEX-12584-1426-SM-5EGJ9
Normal	3.457	14.67	LUAD	GTEX-XPVG-1026-SM-4B64Y
[truncated: 12,917 more rows]

## Sheet: Figure 8a,9a
Figure 8a	tagln2-shTAG 2023.03.01_13.22.43_Ch+Marker					gapdh-shTAG 2023.03.01_14.45.35_Ch+Marker.jpg					If the image does not appear please enlarge or reduce the page
	anti-TAGLN2					anti-GAPDH						anti-CRNN (58,70 kDa)			anti-GAPDH
Figure 9a
	anti-TAGLN2				anti-GAPDH				anti-CRNN (58,70 kDa)				anti-GAPDH

## Sheet: Figure 8b, c, g
Figure 8b		Two-tailed unpaired t-test
KYSE150	shNC						shTAGLN2
0h	0.0895	0.0888	0.0898	0.0908	0.0921	0.0895	0.0822	0.0817	0.079	0.082	0.0793	0.081
24h	0.2072	0.1663	0.2326	0.1763	0.2052	0.1374	0.1447	0.1066	0.1571	0.1572	0.1123	0.1372
48h	0.5193	0.5112	0.4758	0.4872	0.4787	0.5233	0.2332	0.3049	0.3019	0.2645	0.3043	0.2855
72h	0.7356	0.749	0.845	0.6743	0.7824	0.8491	0.2693	0.2936	0.2786	0.3293	0.3074	0.2947
KYSE510	shNC						shTAGLN2
0h	0.0843	0.0908	0.0948	0.0942	0.095	0.0903	0.0765	0.0803	0.0824	0.0769	0.0853	0.0834
24h	0.3553	0.3124	0.282	0.2416	0.1911	0.2127	0.1016	0.1113	0.1073	0.1442	0.1078	0.1181
48h	0.4861	0.4918	0.5879	0.4795	0.4862	0.5274	0.2854	0.2721	0.2869	0.2753	0.2904	0.2855
72h	0.5293	0.5665	0.6954	0.7501	0.6509	0.729	0.3357	0.3419	0.3938	0.3444	0.2845	0.351
KYSE450	NC						CRNN OE
0h	0.0813	0.0817	0.0796	0.0772	0.0763	0.0799	0.1061	0.101	0.1001	0.0963	0.0989	0.1052
24h	0.1713	0.1682	0.174	0.1585	0.1757	0.1872	0.1487	0.1476	0.1489	0.1464	0.1551	0.1656
48h	0.3563	0.345	0.3512	0.3735	0.361	0.3747	0.2688	0.2688	0.2646	0.2769	0.2796	0.2558
72h	1.3625	1.0896	1.749	0.9862	1.4214	1.4254	0.7062	0.5697	0.7741	0.7985	0.7797	0.582
KYSE140	NC						CRNN OE
0h	0.1138	0.1075	0.1026	0.1053	0.1079	0.1087	0.0839	0.0863	0.0857	0.0849	0.0857	0.0902
24h	0.1359	0.1892	0.1852	0.1877	0.1755	0.1957	0.1008	0.1128	0.1099	0.1075	0.1147	0.1104
48h	0.385	0.4137	0.4281	0.4025	0.354	0.4086	0.2887	0.2777	0.2784	0.2529	0.2546	0.2626
72h	0.497	0.5296	0.5325	0.5372	0.4997	0.4301	0.3397	0.3315	0.2975	0.3405	0.3358	0.3051
Figure 8c		Two-tailed unpaired t-test with Welch’s correction
KYSE150				KYSE510				KYSE450				KYSE140
% Control	shNC	shTAG		% Control	shNC	shTAG		% Control	NC	CRNN		% Control	NC	CRNN
	100	38.5269			100	40.8873			100	65.6151			100	28.2916
	100	22.2147			100	57.2481			100	55.0562			100	45.0777
	100	31.9665			100	36.3296			100	72.0399			100	47.9532
average	100	30.9027		average	100	44.8216		average	100	64.2371		average	100	40.4408
sd	0	8.20798		sd	0	11.0002		sd	0	8.57533		sd	0	10.6194
Figure 8e		Two-tailed unpaired t-test with Welch’s correction
KYSE150				KYSE510				KYSE450				KYSE140
% Control	shNC	shTAG		% Control	shNC	shTAG		% Control	NC	CRNN		% Control	NC	CRNN
	100	23.0769			100	12.2616			100	76.601			100	26.4834
	100	21.988			100	11.8881			100	56.4516			100	25.7353
	100	37.1758			100	30.8348			100	59.4862			100	39.1827
average	100	27.4136		average	100	18.3281		average	100	64.1796		average	100	30.4671
sd	0	8.47186		sd	0	10.8326		sd	0	10.8637		sd	0	7.55717
Figure 8g		Two-tailed unpaired t-test with Welch’s correction
Organoids-382								Organoids-417
%Control	NC	shTAGLN2		%Control	NC	CRNN		%Control	shNC	shTAGLN2		%Control	NC	CRNN
	100	58.6207			100	60.2011			100	65.6489			100	71.8085
	100	67.2922			100	78.8889			100	64.0449			100	59.6386
	100	32.7103			100	64.0845			100	72.6496			100	54.8611
Average	100	52.8744		Average	100	67.7248		Average	100	67.4478		Average	100	62.1027
SD	1.00486e-14	17.9928		SD	0	9.86139		SD	0	4.5757		SD	0	8.73829

[truncated: 11 more sheets: Figure 8i, j, Figure 9c, d, Supplementary Figure 5b, c, Supplementary Figure 5d, Supplementary Figure 5e, Supplementary Figure 6a, b, Supplementary Figure 7a, b, Supplementary Figure 7c, Supplementary Figure 8a, Supplementary Figure 8b, c, e, Fig5c, Supplment Fig 5a,9a, b]
